# Supplementary material for: Revision of the West Palaearctic Polistes Latreille, with the descriptions of two species – an integrative approach using morphology and DNA barcodes (Hymenoptera, Vespidae)
Source: Zookeys. 2017 Nov 2;(713):53–112. doi: 10.3897/zookeys.713.11335 (PMC5674218; doi:10.3897/zookeys.713.11335)
Supplement: XML Treatment for Polistes albellus [file zookeys.713.11335-treatment1.xml]

<!DOCTYPE tp:taxon-treatment
  PUBLIC "-//TaxonX//DTD Taxonomic Treatment Publishing DTD v0 20100105//EN" "tax-treatment-NSO.dtd">
<tp:taxon-treatment xmlns:tp="http://www.plazi.org/taxpub"><tp:treatment-meta><kwd-group><label>Taxon classification</label><kwd><named-content xmlns:xlink="http://www.w3.org/1999/xlink" content-type="kingdom">Animalia</named-content></kwd><kwd><named-content xmlns:xlink="http://www.w3.org/1999/xlink" content-type="order">Hymenoptera</named-content></kwd><kwd><named-content xmlns:xlink="http://www.w3.org/1999/xlink" content-type="family">Vespidae</named-content></kwd></kwd-group><mixed-citation publication-type="journal"><person-group><name><surname>Schmid-Egger</surname><given-names>Christian</given-names></name><name><surname>van Achterberg</surname><given-names>Kees</given-names></name><name><surname>Neumeyer</surname><given-names>Rainer</given-names></name><name><surname>Jérôme Morinière</surname><given-names/></name><name><surname>Schmidt</surname><given-names>Stefan</given-names></name></person-group><article-title>Revision of the West Palaearctic <italic><tp:taxon-name><tp:taxon-name-part taxon-name-part-type="genus" reg="Polistes">Polistes</tp:taxon-name-part></tp:taxon-name></italic> Latreille, with the descriptions of two species – an integrative approach using morphology and DNA barcodes (<tp:taxon-name><tp:taxon-name-part taxon-name-part-type="order">Hymenoptera</tp:taxon-name-part></tp:taxon-name>, <tp:taxon-name><tp:taxon-name-part taxon-name-part-type="family">Vespidae</tp:taxon-name-part></tp:taxon-name>)</article-title><source>Zookeys</source><day>2</day><month>11</month><year>2017</year><volume>2017</volume><issue>713</issue><fpage>53</fpage><lpage>112</lpage><pub-id pub-id-type="doi">10.3897/zookeys.713.11335</pub-id></mixed-citation></tp:treatment-meta><tp:nomenclature><tp:taxon-name>
              <tp:taxon-name-part taxon-name-part-type="genus" reg="Polistes">Polistes</tp:taxon-name-part>
              <tp:taxon-name-part taxon-name-part-type="species" reg="albellus">albellus</tp:taxon-name-part>
            </tp:taxon-name><tp:taxon-authority>Giordani Soika</tp:taxon-authority><xref ref-type="fig" rid="F1">Fig. 1</xref><tp:nomenclature-citation-list><tp:nomenclature-citation><tp:taxon-name>
                  <tp:taxon-name-part taxon-name-part-type="genus" reg="Polistes">Polistes</tp:taxon-name-part> <tp:taxon-name-part taxon-name-part-type="species" reg="bischoffi">bischoffi</tp:taxon-name-part></tp:taxon-name><comment>Weyrauch, 1937, Zoologische Jahrbücher (Jena), Abteilung für Systematik, Ökologie und Geographie der Tiere 70: 274, in part. – Mixed type series, see <xref ref-type="bibr" rid="B25">Neumeyer et al. (2014)</xref>. Most citations of <tp:taxon-name><tp:taxon-name-part taxon-name-part-type="genus" reg="Polistes">P.</tp:taxon-name-part> <tp:taxon-name-part taxon-name-part-type="species" reg="bischoffi">bischoffi</tp:taxon-name-part></tp:taxon-name> from Central Europe refer to <tp:taxon-name><tp:taxon-name-part taxon-name-part-type="genus" reg="Polistes">P.</tp:taxon-name-part> <tp:taxon-name-part taxon-name-part-type="species" reg="albellus">albellus</tp:taxon-name-part></tp:taxon-name>.</comment></tp:nomenclature-citation><tp:nomenclature-citation><tp:taxon-name>
                  <tp:taxon-name-part taxon-name-part-type="genus" reg="Polistes">Polistes</tp:taxon-name-part> <tp:taxon-name-part taxon-name-part-type="species" reg="foederatus">foederatus</tp:taxon-name-part> <tp:taxon-name-part taxon-name-part-type="subspecies" reg="albellus">albellus</tp:taxon-name-part></tp:taxon-name><comment>Giordani Soika, 1976, Acta zoologica Academiae Scientiarum Hungaricae 22(3–4): 272 – Holotype female (<named-content xmlns:xlink="http://www.w3.org/1999/xlink" content-type="dwc:institutional_code" xlink:type="simple">HNHM</named-content>, currently on loan, not examined), type locality: Bulgan aimag: Namnan ul mountains, 23 km NW of Somon Chutag, Mongolia (1 paratype female in <named-content xmlns:xlink="http://www.w3.org/1999/xlink" content-type="dwc:institutional_code" xlink:type="simple">MSNV</named-content>, examined by <abbrev xmlns:xlink="http://www.w3.org/1999/xlink" xlink:title="Rainer Neumeyer, Zürich, Switzerland" id="ABBRID0ETOBI" xlink:type="simple">RN</abbrev>).</comment></tp:nomenclature-citation><tp:nomenclature-citation><tp:taxon-name>
                  <tp:taxon-name-part taxon-name-part-type="genus" reg="Polistes">Polistes</tp:taxon-name-part> <tp:taxon-name-part taxon-name-part-type="species" reg="helveticus">helveticus</tp:taxon-name-part></tp:taxon-name><comment>Neumeyer, 2014, ZooKeys, 400: 101-108. – Holotype female (<named-content xmlns:xlink="http://www.w3.org/1999/xlink" content-type="dwc:institutional_code" xlink:type="simple">NMBE</named-content>, examined by <abbrev xmlns:xlink="http://www.w3.org/1999/xlink" xlink:title="Rainer Neumeyer, Zürich, Switzerland" id="ABBRID0EJPBI" xlink:type="simple">RN</abbrev>), type locality: Schwerzenbach (Switzerland).</comment></tp:nomenclature-citation><tp:nomenclature-citation><tp:taxon-name>
                  <tp:taxon-name-part taxon-name-part-type="genus" reg="Polistes">Polistes</tp:taxon-name-part> <tp:taxon-name-part taxon-name-part-type="species" reg="albellus">albellus</tp:taxon-name-part></tp:taxon-name><comment>– <xref ref-type="bibr" rid="B26">Neumeyer et al. 2015</xref>, Boletín de la Sociedad Entomológica Aragonesa (S.E.A.) 57: 206–211. – Species status.</comment></tp:nomenclature-citation></tp:nomenclature-citation-list></tp:nomenclature><tp:treatment-sec sec-type="remarks" id="SECID0E5PBI"><title>Remarks.</title><p>
              <italic><tp:taxon-name><tp:taxon-name-part taxon-name-part-type="genus" reg="Polistes">Polistes</tp:taxon-name-part> <tp:taxon-name-part taxon-name-part-type="species" reg="albellus">albellus</tp:taxon-name-part></tp:taxon-name></italic> was confused with <italic><tp:taxon-name><tp:taxon-name-part taxon-name-part-type="genus" reg="Polistes">P.</tp:taxon-name-part> <tp:taxon-name-part taxon-name-part-type="species" reg="bischoffi">bischoffi</tp:taxon-name-part></tp:taxon-name></italic> before <xref ref-type="bibr" rid="B25">Neumeyer et al. (2014)</xref> clarified the status of the latter by designating a neotype. He re-described the former under the new name <italic><tp:taxon-name><tp:taxon-name-part taxon-name-part-type="genus" reg="Polistes">P.</tp:taxon-name-part> <tp:taxon-name-part taxon-name-part-type="species" reg="helveticus">helveticus</tp:taxon-name-part></tp:taxon-name></italic>. Later, <xref ref-type="bibr" rid="B26">Neumeyer et al. (2015)</xref> synonymised <italic><tp:taxon-name><tp:taxon-name-part taxon-name-part-type="genus" reg="Polistes">P.</tp:taxon-name-part> <tp:taxon-name-part taxon-name-part-type="species" reg="helveticus">helveticus</tp:taxon-name-part></tp:taxon-name></italic> with <italic><tp:taxon-name><tp:taxon-name-part taxon-name-part-type="genus" reg="Polistes">P.</tp:taxon-name-part> <tp:taxon-name-part taxon-name-part-type="species" reg="albellus">albellus</tp:taxon-name-part></tp:taxon-name></italic>, a species described from Mongolia. Genetic results confirmed the conspecificity of the European populations with the Central Asian specimens (for detailed descriptions and discussion see <xref ref-type="bibr" rid="B25">Neumeyer et al. 2014</xref>, <xref ref-type="bibr" rid="B26">2015</xref>).</p><p>The species typically occurs on humid meadows or along lake shores or in fens with a large reed zone, but it also colonizes dry habitats. In contrast to <italic><tp:taxon-name><tp:taxon-name-part taxon-name-part-type="genus" reg="Polistes">P.</tp:taxon-name-part> <tp:taxon-name-part taxon-name-part-type="species" reg="biglumis">biglumis</tp:taxon-name-part></tp:taxon-name></italic>, <italic><tp:taxon-name><tp:taxon-name-part taxon-name-part-type="genus" reg="Polistes">P.</tp:taxon-name-part> <tp:taxon-name-part taxon-name-part-type="species" reg="albellus">albellus</tp:taxon-name-part></tp:taxon-name></italic> does not occur at higher altitudes of the Alps. Both species may sometimes occur sympatrically in lowland habitats.</p></tp:treatment-sec><tp:treatment-sec sec-type="diagnosis" id="SECID0EDTBI"><title>Diagnosis.</title><p>The female is characterized by reduced yellow markings and dorsally dark antennal segments. It can be confused mainly with <italic><tp:taxon-name><tp:taxon-name-part taxon-name-part-type="genus" reg="Polistes">P.</tp:taxon-name-part> <tp:taxon-name-part taxon-name-part-type="species" reg="biglumis">biglumis</tp:taxon-name-part></tp:taxon-name></italic>. Distinction of the females of the two species is problematic and they are most easily separated by the lack of an epicnemial ridge in combination with an even transition in sculpture from the coarser sculptured mesopleuron to the finer sculptured epicnemium in <italic><tp:taxon-name><tp:taxon-name-part taxon-name-part-type="genus" reg="Polistes">P.</tp:taxon-name-part> <tp:taxon-name-part taxon-name-part-type="species" reg="albellus">albellus</tp:taxon-name-part></tp:taxon-name></italic>. <italic><tp:taxon-name><tp:taxon-name-part taxon-name-part-type="genus" reg="Polistes">Polistes</tp:taxon-name-part> <tp:taxon-name-part taxon-name-part-type="species" reg="biglumis">biglumis</tp:taxon-name-part></tp:taxon-name></italic> is characterized by having an epicnemial ridge, with a sudden change from the rather coarse sculpture of mesopleuron to the finer sculpture of the epicnemium. In addition, the mesoscutal setae are shorter in <italic><tp:taxon-name><tp:taxon-name-part taxon-name-part-type="genus" reg="Polistes">P.</tp:taxon-name-part> <tp:taxon-name-part taxon-name-part-type="species" reg="albellus">albellus</tp:taxon-name-part></tp:taxon-name></italic> than in <italic><tp:taxon-name><tp:taxon-name-part taxon-name-part-type="genus" reg="Polistes">P.</tp:taxon-name-part> <tp:taxon-name-part taxon-name-part-type="species" reg="biglumis">biglumis</tp:taxon-name-part></tp:taxon-name></italic>.</p><p>The male is unique within the <italic><tp:taxon-name><tp:taxon-name-part taxon-name-part-type="species" reg="gallicus">gallicus</tp:taxon-name-part></tp:taxon-name></italic>-group by the combination of narrow temples (genae) in dorsal view and the antenna, with nearly black or dark brown dorsal surface. Females from Central Asia are darker than European individuals (clypeus may <!--PageBreak-->be all black with small basal pale spot), and yellow markings are largely replaced by white or ivory.</p><fig id="F1" position="float" orientation="portrait"><label>Figures 1–12.</label><caption><p>
                  <italic><tp:taxon-name><tp:taxon-name-part taxon-name-part-type="genus" reg="Polistes">Polistes</tp:taxon-name-part></tp:taxon-name></italic> heads in frontal view. <bold>1</bold> <italic><tp:taxon-name><tp:taxon-name-part taxon-name-part-type="genus" reg="Polistes">P.</tp:taxon-name-part> <tp:taxon-name-part taxon-name-part-type="species" reg="albellus">albellus</tp:taxon-name-part></tp:taxon-name></italic> <bold>2</bold> <italic><tp:taxon-name><tp:taxon-name-part taxon-name-part-type="genus" reg="Polistes">P.</tp:taxon-name-part> <tp:taxon-name-part taxon-name-part-type="species" reg="associus">associus</tp:taxon-name-part></tp:taxon-name></italic> <bold>3</bold> <italic><tp:taxon-name><tp:taxon-name-part taxon-name-part-type="genus" reg="Polistes">P.</tp:taxon-name-part> <tp:taxon-name-part taxon-name-part-type="species" reg="atrimandibularis">atrimandibularis</tp:taxon-name-part></tp:taxon-name></italic> <bold>4</bold> <italic><tp:taxon-name><tp:taxon-name-part taxon-name-part-type="genus" reg="Polistes">P.</tp:taxon-name-part> <tp:taxon-name-part taxon-name-part-type="species" reg="austroccidentalis">austroccidentalis</tp:taxon-name-part></tp:taxon-name></italic> sp. n. <bold>5</bold> <italic><tp:taxon-name><tp:taxon-name-part taxon-name-part-type="genus" reg="Polistes">P.</tp:taxon-name-part> <tp:taxon-name-part taxon-name-part-type="species" reg="biglumis">biglumis</tp:taxon-name-part></tp:taxon-name></italic>, <bold>6</bold> <italic><tp:taxon-name><tp:taxon-name-part taxon-name-part-type="genus" reg="Polistes">P.</tp:taxon-name-part> <tp:taxon-name-part taxon-name-part-type="species" reg="bischoffi">bischoffi</tp:taxon-name-part></tp:taxon-name></italic> (Switzerland) <bold>7</bold> <italic><tp:taxon-name><tp:taxon-name-part taxon-name-part-type="genus" reg="Polistes">P.</tp:taxon-name-part> <tp:taxon-name-part taxon-name-part-type="species" reg="bischoffi">bischoffi</tp:taxon-name-part></tp:taxon-name></italic> (France) <bold>8</bold> <italic><tp:taxon-name><tp:taxon-name-part taxon-name-part-type="genus" reg="Polistes">P.</tp:taxon-name-part> <tp:taxon-name-part taxon-name-part-type="species" reg="bucharensis">bucharensis</tp:taxon-name-part></tp:taxon-name></italic> (Crete) <bold>9</bold> <italic><tp:taxon-name><tp:taxon-name-part taxon-name-part-type="genus" reg="Polistes">P.</tp:taxon-name-part> <tp:taxon-name-part taxon-name-part-type="species" reg="bucharensis">bucharensis</tp:taxon-name-part></tp:taxon-name></italic> (Turkey) <bold>10</bold> <italic><tp:taxon-name><tp:taxon-name-part taxon-name-part-type="genus" reg="Polistes">P.</tp:taxon-name-part> <tp:taxon-name-part taxon-name-part-type="species" reg="dominula">dominula</tp:taxon-name-part></tp:taxon-name></italic> (Germany) <bold>11</bold> <italic><tp:taxon-name><tp:taxon-name-part taxon-name-part-type="genus" reg="Polistes">P.</tp:taxon-name-part> <tp:taxon-name-part taxon-name-part-type="species" reg="dominula">dominula</tp:taxon-name-part></tp:taxon-name></italic> (Hungary) <bold>12</bold> <italic><tp:taxon-name><tp:taxon-name-part taxon-name-part-type="genus" reg="Polistes">P.</tp:taxon-name-part> <tp:taxon-name-part taxon-name-part-type="species" reg="dominula">dominula</tp:taxon-name-part></tp:taxon-name></italic> (Hungary).</p></caption><graphic xmlns:xlink="http://www.w3.org/1999/xlink" xlink:href="zookeys-713-053-g001.jpg" position="float" orientation="portrait" xlink:type="simple" id="oo_166054.jpg"/></fig><fig id="F2" position="float" orientation="portrait"><label>Figures 13–24.</label><caption><p>
                  <italic><tp:taxon-name><tp:taxon-name-part taxon-name-part-type="genus" reg="Polistes">Polistes</tp:taxon-name-part></tp:taxon-name></italic> heads in frontal view. <bold>13</bold> <italic><tp:taxon-name><tp:taxon-name-part taxon-name-part-type="genus" reg="Polistes">P.</tp:taxon-name-part> <tp:taxon-name-part taxon-name-part-type="species" reg="foederatus">foederatus</tp:taxon-name-part></tp:taxon-name></italic> (Greece) <bold>14</bold> <italic><tp:taxon-name><tp:taxon-name-part taxon-name-part-type="genus" reg="Polistes">P.</tp:taxon-name-part> <tp:taxon-name-part taxon-name-part-type="species" reg="gallicus">gallicus</tp:taxon-name-part></tp:taxon-name></italic> (Spain) <bold>15</bold> <italic><tp:taxon-name><tp:taxon-name-part taxon-name-part-type="genus" reg="Polistes">P.</tp:taxon-name-part> <tp:taxon-name-part taxon-name-part-type="species" reg="gallicus">gallicus</tp:taxon-name-part></tp:taxon-name></italic> (Italy) <bold>16</bold> <italic><tp:taxon-name><tp:taxon-name-part taxon-name-part-type="genus" reg="Polistes">P.</tp:taxon-name-part> <tp:taxon-name-part taxon-name-part-type="species" reg="maroccanus">maroccanus</tp:taxon-name-part></tp:taxon-name></italic> sp. n. <bold>17</bold> <italic><tp:taxon-name><tp:taxon-name-part taxon-name-part-type="genus" reg="Polistes">P.</tp:taxon-name-part> <tp:taxon-name-part taxon-name-part-type="species" reg="mongolicus">mongolicus</tp:taxon-name-part></tp:taxon-name></italic> (Greece) <bold>18</bold> <italic><tp:taxon-name><tp:taxon-name-part taxon-name-part-type="genus" reg="Polistes">P.</tp:taxon-name-part> <tp:taxon-name-part taxon-name-part-type="species" reg="mongolicus">mongolicus</tp:taxon-name-part></tp:taxon-name></italic> (Croatia) <bold>19</bold> <italic><tp:taxon-name><tp:taxon-name-part taxon-name-part-type="genus" reg="Polistes">P.</tp:taxon-name-part> <tp:taxon-name-part taxon-name-part-type="species" reg="mongolicus">mongolicus</tp:taxon-name-part></tp:taxon-name></italic> (Croatia) <bold>20</bold> <italic><tp:taxon-name><tp:taxon-name-part taxon-name-part-type="genus" reg="Polistes">P.</tp:taxon-name-part> <tp:taxon-name-part taxon-name-part-type="species" reg="nimpha">nimpha</tp:taxon-name-part></tp:taxon-name></italic> (Germany), <bold>21</bold> <italic><tp:taxon-name><tp:taxon-name-part taxon-name-part-type="genus" reg="Polistes">P.</tp:taxon-name-part> <tp:taxon-name-part taxon-name-part-type="species" reg="nimpha">nimpha</tp:taxon-name-part></tp:taxon-name></italic> (Turkey), <bold>22</bold> <italic><tp:taxon-name><tp:taxon-name-part taxon-name-part-type="genus" reg="Polistes">P.</tp:taxon-name-part> <tp:taxon-name-part taxon-name-part-type="species" reg="nimpha">nimpha</tp:taxon-name-part></tp:taxon-name></italic> (Turkey) <bold>23</bold> <italic><tp:taxon-name><tp:taxon-name-part taxon-name-part-type="genus" reg="Polistes">P.</tp:taxon-name-part> <tp:taxon-name-part taxon-name-part-type="species" reg="nimpha">nimpha</tp:taxon-name-part></tp:taxon-name></italic> (Turkey), <bold>24</bold> <italic><tp:taxon-name><tp:taxon-name-part taxon-name-part-type="genus" reg="Polistes">P.</tp:taxon-name-part> <tp:taxon-name-part taxon-name-part-type="species" reg="semenowi">semenowi</tp:taxon-name-part></tp:taxon-name></italic>.</p></caption><graphic xmlns:xlink="http://www.w3.org/1999/xlink" xlink:href="zookeys-713-053-g002.jpg" position="float" orientation="portrait" xlink:type="simple" id="oo_166055.jpg"/></fig></tp:treatment-sec><tp:treatment-sec sec-type="distribution" id="SECID0EOACI"><title>Distribution.</title><p>
              <italic><tp:taxon-name><tp:taxon-name-part taxon-name-part-type="genus" reg="Polistes">Polistes</tp:taxon-name-part> <tp:taxon-name-part taxon-name-part-type="species" reg="albellus">albellus</tp:taxon-name-part></tp:taxon-name></italic> has a wide distribution, ranging from eastern France to the Pacific coast of the Russian Far East, although latitudinally remaining roughly between the 44th (France, Lardiers: 44°03'N) and the 53rd (Russia, Donskoye: 52°03'N) northern latitude (<xref ref-type="bibr" rid="B26">Neumeyer et al. 2015</xref>). In Germany, the northernmost records are from central Hessen (<xref ref-type="bibr" rid="B38">Tischendorf et al. 2015</xref>) and Ebergötzen (Niedersachsen, <named-content xmlns:xlink="http://www.w3.org/1999/xlink" content-type="dwc:verbatimCoordinates" xlink:type="simple"><named-content content-type="geo-json" specific-use="{&#34;type&#34;:&#34;Point&#34;,&#34;coordinates&#34;:[10.100000,51.566667]}" id="NCID0EKBCI" xlink:type="simple">51°34'N 10°06'E</named-content></named-content>, <xref ref-type="bibr" rid="B26">Neumeyer et al. 2015</xref>). The species usually occurs at elevations below 1000 m a.s.l.</p><!--PageBreak--></tp:treatment-sec><tp:treatment-sec sec-type="material" id="SECID0EUBCI"><title>Specimens examined.</title><p>Europe: France (eastern part), Belgium, Switzerland, Germany, Austria, Czech Republic, Russia (Orenburg Oblast). Asia: Kazakhstan, Mongolia, Russia (Primorsky Krai), China.</p></tp:treatment-sec><tp:treatment-sec sec-type="Genetic results" id="SECID0EZBCI"><title>Genetic results.</title><p>Specimens from Switzerland, Germany, and regions as far apart as Kazakhstan exhibited little intraspecific variation (0.16%, Table <xref ref-type="table" rid="T1">1</xref>).</p></tp:treatment-sec><tp:treatment-sec><!--Section generated to contain objects referenced in tp:taxon-treatment.--><table-wrap id="T1" position="float" orientation="portrait"><label>Table 1.</label><caption><p>Barcoding statistics of <italic><tp:taxon-name><tp:taxon-name-part taxon-name-part-type="genus" reg="Polistes">Polistes</tp:taxon-name-part></tp:taxon-name></italic> species with distribution, Barcode Index Number (BIN), number of specimens (n), mean intraspecific distance, maximum intraspecific distance, nearest neighbour species, and distance to nearest neighbour species. Distances are based on the Kimura 2P model, country codes follow ISO 3166-1.</p></caption><table id="TID0EGVCI" rules="all"><tbody><tr><th rowspan="1" colspan="1">
              <italic><tp:taxon-name><tp:taxon-name-part taxon-name-part-type="genus" reg="Polistes">Polistes</tp:taxon-name-part></tp:taxon-name></italic> species</th><th rowspan="1" colspan="1">BIN</th><th rowspan="1" colspan="1">n</th><th rowspan="1" colspan="1">Country</th><th rowspan="1" colspan="1">Mean intraspecific distance</th><th rowspan="1" colspan="1">Maximum intraspecific distance</th><th rowspan="1" colspan="1">Nearest <italic><tp:taxon-name><tp:taxon-name-part taxon-name-part-type="genus" reg="Polistes">Polistes</tp:taxon-name-part></tp:taxon-name></italic> species</th><th rowspan="1" colspan="1">Distance to NN</th></tr><tr><td rowspan="1" colspan="1">
              <italic><tp:taxon-name><tp:taxon-name-part taxon-name-part-type="genus" reg="Polistes">P.</tp:taxon-name-part> <tp:taxon-name-part taxon-name-part-type="species" reg="albellus">albellus</tp:taxon-name-part></tp:taxon-name></italic>
            </td><td rowspan="1" colspan="1"><ext-link xmlns:xlink="http://www.w3.org/1999/xlink" xlink:type="simple" ext-link-type="uri" xlink:href="http://www.boldsystems.org/index.php/Public_RecordView?processid=AAN3553">BOLD:AAN3553</ext-link></td><td rowspan="1" colspan="1">12</td><td rowspan="1" colspan="1">CH, DE, KZ</td><td rowspan="1" colspan="1">0.03</td><td rowspan="1" colspan="1">0.16</td><td rowspan="1" colspan="1">
              <italic><tp:taxon-name><tp:taxon-name-part taxon-name-part-type="genus" reg="Polistes">P.</tp:taxon-name-part> <tp:taxon-name-part taxon-name-part-type="species" reg="bischoffi">bischoffi</tp:taxon-name-part></tp:taxon-name></italic>
            </td><td rowspan="1" colspan="1">2.31</td></tr><tr><td rowspan="1" colspan="1">
              <italic><tp:taxon-name><tp:taxon-name-part taxon-name-part-type="genus" reg="Polistes">P.</tp:taxon-name-part> <tp:taxon-name-part taxon-name-part-type="species" reg="associus">associus</tp:taxon-name-part></tp:taxon-name></italic>
            </td><td rowspan="1" colspan="1"><ext-link xmlns:xlink="http://www.w3.org/1999/xlink" xlink:type="simple" ext-link-type="uri" xlink:href="http://www.boldsystems.org/index.php/Public_RecordView?processid=ACG2253">BOLD:ACG2253</ext-link></td><td rowspan="1" colspan="1">7</td><td rowspan="1" colspan="1">HR, IT</td><td rowspan="1" colspan="1">0</td><td rowspan="1" colspan="1">0</td><td rowspan="1" colspan="1">
              <italic><tp:taxon-name><tp:taxon-name-part taxon-name-part-type="genus" reg="Polistes">P.</tp:taxon-name-part> <tp:taxon-name-part taxon-name-part-type="species" reg="nimpha">nimpha</tp:taxon-name-part></tp:taxon-name></italic>
            </td><td rowspan="1" colspan="1">4.82</td></tr><tr><td rowspan="1" colspan="1">
              <italic><tp:taxon-name><tp:taxon-name-part taxon-name-part-type="genus" reg="Polistes">P.</tp:taxon-name-part> <tp:taxon-name-part taxon-name-part-type="species" reg="atrimandibularis">atrimandibularis</tp:taxon-name-part></tp:taxon-name></italic>
            </td><td rowspan="1" colspan="1"><ext-link xmlns:xlink="http://www.w3.org/1999/xlink" xlink:type="simple" ext-link-type="uri" xlink:href="http://www.boldsystems.org/index.php/Public_RecordView?processid=AAN4297">BOLD:AAN4297</ext-link></td><td rowspan="1" colspan="1">2</td><td rowspan="1" colspan="1">IT</td><td rowspan="1" colspan="1">0</td><td rowspan="1" colspan="1">0</td><td rowspan="1" colspan="1">
              <italic><tp:taxon-name><tp:taxon-name-part taxon-name-part-type="genus" reg="Polistes">P.</tp:taxon-name-part> <tp:taxon-name-part taxon-name-part-type="species" reg="semenowi">semenowi</tp:taxon-name-part></tp:taxon-name></italic>
            </td><td rowspan="1" colspan="1">1.7</td></tr><tr><td rowspan="1" colspan="1">
              <italic><tp:taxon-name><tp:taxon-name-part taxon-name-part-type="genus" reg="Polistes">P.</tp:taxon-name-part> <tp:taxon-name-part taxon-name-part-type="species" reg="austroccidentalis">austroccidentalis</tp:taxon-name-part></tp:taxon-name></italic>
            </td><td rowspan="1" colspan="1"><ext-link xmlns:xlink="http://www.w3.org/1999/xlink" xlink:type="simple" ext-link-type="uri" xlink:href="http://www.boldsystems.org/index.php/Public_RecordView?processid=ACG1677">BOLD:ACG1677</ext-link></td><td rowspan="1" colspan="1">5</td><td rowspan="1" colspan="1">CH, FR, MA</td><td rowspan="1" colspan="1">0.58</td><td rowspan="1" colspan="1">0.95</td><td rowspan="1" colspan="1">
              <italic><tp:taxon-name><tp:taxon-name-part taxon-name-part-type="genus" reg="Polistes">P.</tp:taxon-name-part> <tp:taxon-name-part taxon-name-part-type="species" reg="atrimandibularis">atrimandibularis</tp:taxon-name-part></tp:taxon-name></italic>
            </td><td rowspan="1" colspan="1">2.18</td></tr><tr><td rowspan="1" colspan="1">
              <italic><tp:taxon-name><tp:taxon-name-part taxon-name-part-type="genus" reg="Polistes">P.</tp:taxon-name-part> <tp:taxon-name-part taxon-name-part-type="species" reg="biglumis">biglumis</tp:taxon-name-part></tp:taxon-name></italic>
            </td><td rowspan="1" colspan="1"><ext-link xmlns:xlink="http://www.w3.org/1999/xlink" xlink:type="simple" ext-link-type="uri" xlink:href="http://www.boldsystems.org/index.php/Public_RecordView?processid=AAN3552">BOLD:AAN3552</ext-link></td><td rowspan="1" colspan="1">21</td><td rowspan="1" colspan="1">DE, IT</td><td rowspan="1" colspan="1">0.57</td><td rowspan="1" colspan="1">1.17</td><td rowspan="1" colspan="1">
              <italic><tp:taxon-name><tp:taxon-name-part taxon-name-part-type="genus" reg="Polistes">P.</tp:taxon-name-part> <tp:taxon-name-part taxon-name-part-type="species" reg="bischoffi">bischoffi</tp:taxon-name-part></tp:taxon-name></italic>
            </td><td rowspan="1" colspan="1">2.48</td></tr><tr><td rowspan="1" colspan="1">
              <italic><tp:taxon-name><tp:taxon-name-part taxon-name-part-type="genus" reg="Polistes">P.</tp:taxon-name-part> <tp:taxon-name-part taxon-name-part-type="species" reg="bischoffi">bischoffi</tp:taxon-name-part></tp:taxon-name></italic>
            </td><td rowspan="1" colspan="1"><ext-link xmlns:xlink="http://www.w3.org/1999/xlink" xlink:type="simple" ext-link-type="uri" xlink:href="http://www.boldsystems.org/index.php/Public_RecordView?processid=ACG2292">BOLD:ACG2292</ext-link></td><td rowspan="1" colspan="1">11</td><td rowspan="1" colspan="1">CH, FR, HR, SP</td><td rowspan="1" colspan="1">0.14</td><td rowspan="1" colspan="1">0.32</td><td rowspan="1" colspan="1">
              <italic><tp:taxon-name><tp:taxon-name-part taxon-name-part-type="genus" reg="Polistes">P.</tp:taxon-name-part> <tp:taxon-name-part taxon-name-part-type="species" reg="albellus">albellus</tp:taxon-name-part></tp:taxon-name></italic>
            </td><td rowspan="1" colspan="1">2.31</td></tr><tr><td rowspan="3" colspan="1">
              <italic><tp:taxon-name><tp:taxon-name-part taxon-name-part-type="genus" reg="Polistes">P.</tp:taxon-name-part> <tp:taxon-name-part taxon-name-part-type="species" reg="bucharensis">bucharensis</tp:taxon-name-part></tp:taxon-name></italic>
            </td><td rowspan="1" colspan="1"><ext-link xmlns:xlink="http://www.w3.org/1999/xlink" xlink:type="simple" ext-link-type="uri" xlink:href="http://www.boldsystems.org/index.php/Public_RecordView?processid=ACM7975">BOLD:ACM7975</ext-link></td><td rowspan="1" colspan="1">9</td><td rowspan="1" colspan="1">AZ, CY</td><td rowspan="1" colspan="1">1.03</td><td rowspan="1" colspan="1">2.03</td><td rowspan="1" colspan="1">
              <italic><tp:taxon-name><tp:taxon-name-part taxon-name-part-type="genus" reg="Polistes">P.</tp:taxon-name-part> <tp:taxon-name-part taxon-name-part-type="species" reg="dominula">dominula</tp:taxon-name-part></tp:taxon-name></italic>
            </td><td rowspan="1" colspan="1">3.29</td></tr><tr><td rowspan="1" colspan="1"><ext-link xmlns:xlink="http://www.w3.org/1999/xlink" xlink:type="simple" ext-link-type="uri" xlink:href="http://www.boldsystems.org/index.php/Public_RecordView?processid=ACR2719">BOLD:ACR2719</ext-link></td><td rowspan="1" colspan="1">1</td><td rowspan="1" colspan="1">AZ</td><td rowspan="1" colspan="1"/><td rowspan="1" colspan="1"/><td rowspan="1" colspan="1"/><td rowspan="1" colspan="1"/></tr><tr><td rowspan="1" colspan="1"><ext-link xmlns:xlink="http://www.w3.org/1999/xlink" xlink:type="simple" ext-link-type="uri" xlink:href="http://www.boldsystems.org/index.php/Public_RecordView?processid=ACY7463">BOLD:ACY7463</ext-link></td><td rowspan="1" colspan="1">3</td><td rowspan="1" colspan="1">GR</td><td rowspan="1" colspan="1"/><td rowspan="1" colspan="1"/><td rowspan="1" colspan="1"/><td rowspan="1" colspan="1"/></tr><tr><td rowspan="3" colspan="1">
              <italic><tp:taxon-name><tp:taxon-name-part taxon-name-part-type="genus" reg="Polistes">P.</tp:taxon-name-part> <tp:taxon-name-part taxon-name-part-type="species" reg="dominula">dominula</tp:taxon-name-part></tp:taxon-name></italic>
            </td><td rowspan="1" colspan="1"><ext-link xmlns:xlink="http://www.w3.org/1999/xlink" xlink:type="simple" ext-link-type="uri" xlink:href="http://www.boldsystems.org/index.php/Public_RecordView?processid=AAA9495">BOLD:AAA9495</ext-link></td><td rowspan="1" colspan="1">14</td><td rowspan="1" colspan="1">DE, FR</td><td rowspan="1" colspan="1">2.45</td><td rowspan="1" colspan="1">5.42</td><td rowspan="1" colspan="1">
              <italic><tp:taxon-name><tp:taxon-name-part taxon-name-part-type="genus" reg="Polistes">P.</tp:taxon-name-part> <tp:taxon-name-part taxon-name-part-type="species" reg="bucharensis">bucharensis</tp:taxon-name-part></tp:taxon-name></italic>
            </td><td rowspan="1" colspan="1">3.29</td></tr><tr><td rowspan="1" colspan="1"><ext-link xmlns:xlink="http://www.w3.org/1999/xlink" xlink:type="simple" ext-link-type="uri" xlink:href="http://www.boldsystems.org/index.php/Public_RecordView?processid=AAB7105">BOLD:AAB7105</ext-link></td><td rowspan="1" colspan="1">37</td><td rowspan="1" colspan="1">AZ, CH, DE, GR, HR, IT</td><td rowspan="1" colspan="1"/><td rowspan="1" colspan="1"/><td rowspan="1" colspan="1"/><td rowspan="1" colspan="1"/></tr><tr><td rowspan="1" colspan="1"><ext-link xmlns:xlink="http://www.w3.org/1999/xlink" xlink:type="simple" ext-link-type="uri" xlink:href="http://www.boldsystems.org/index.php/Public_RecordView?processid=ACR3974">BOLD:ACR3974</ext-link></td><td rowspan="1" colspan="1">10</td><td rowspan="1" colspan="1">MA</td><td rowspan="1" colspan="1"/><td rowspan="1" colspan="1"/><td rowspan="1" colspan="1"/><td rowspan="1" colspan="1"/></tr><tr><td rowspan="1" colspan="1">
              <italic><tp:taxon-name><tp:taxon-name-part taxon-name-part-type="genus" reg="Polistes">P.</tp:taxon-name-part> <tp:taxon-name-part taxon-name-part-type="species" reg="foederatus">foederatus</tp:taxon-name-part></tp:taxon-name></italic>
            </td><td rowspan="1" colspan="1"><ext-link xmlns:xlink="http://www.w3.org/1999/xlink" xlink:type="simple" ext-link-type="uri" xlink:href="http://www.boldsystems.org/index.php/Public_RecordView?processid=ACG2291">BOLD:ACG2291</ext-link></td><td rowspan="1" colspan="1">21</td><td rowspan="1" colspan="1">AZ, GR, HR, IT, TR</td><td rowspan="1" colspan="1">0.49</td><td rowspan="1" colspan="1">1.29</td><td rowspan="1" colspan="1">
              <italic><tp:taxon-name><tp:taxon-name-part taxon-name-part-type="genus" reg="Polistes">P.</tp:taxon-name-part> <tp:taxon-name-part taxon-name-part-type="species" reg="biglumis">biglumis</tp:taxon-name-part></tp:taxon-name></italic>
            </td><td rowspan="1" colspan="1">2.88</td></tr><tr><td rowspan="2" colspan="1">
              <italic><tp:taxon-name><tp:taxon-name-part taxon-name-part-type="genus" reg="Polistes">P.</tp:taxon-name-part> <tp:taxon-name-part taxon-name-part-type="species" reg="gallicus">gallicus</tp:taxon-name-part></tp:taxon-name></italic>
            </td><td rowspan="1" colspan="1"><ext-link xmlns:xlink="http://www.w3.org/1999/xlink" xlink:type="simple" ext-link-type="uri" xlink:href="http://www.boldsystems.org/index.php/Public_RecordView?processid=AAN3302">BOLD:AAN3302</ext-link></td><td rowspan="1" colspan="1">20</td><td rowspan="1" colspan="1">HR, IT, PT, SP</td><td rowspan="1" colspan="1">0.28</td><td rowspan="1" colspan="1">1.09</td><td rowspan="1" colspan="1">
              <italic><tp:taxon-name><tp:taxon-name-part taxon-name-part-type="genus" reg="Polistes">P.</tp:taxon-name-part> <tp:taxon-name-part taxon-name-part-type="species" reg="biglumis">biglumis</tp:taxon-name-part></tp:taxon-name></italic>
            </td><td rowspan="1" colspan="1">2.49</td></tr><tr><td rowspan="1" colspan="1">NONE</td><td rowspan="1" colspan="1">2</td><td rowspan="1" colspan="1">AZ, DE</td><td rowspan="1" colspan="1"/><td rowspan="1" colspan="1"/><td rowspan="1" colspan="1"/><td rowspan="1" colspan="1"/></tr><tr><td rowspan="1" colspan="1">
              <italic><tp:taxon-name><tp:taxon-name-part taxon-name-part-type="genus" reg="Polistes">P.</tp:taxon-name-part> <tp:taxon-name-part taxon-name-part-type="species" reg="maroccanus">maroccanus</tp:taxon-name-part></tp:taxon-name></italic>
            </td><td rowspan="1" colspan="1"><ext-link xmlns:xlink="http://www.w3.org/1999/xlink" xlink:type="simple" ext-link-type="uri" xlink:href="http://www.boldsystems.org/index.php/Public_RecordView?processid=ACR4397">BOLD:ACR4397</ext-link></td><td rowspan="1" colspan="1">1</td><td rowspan="1" colspan="1">MA</td><td rowspan="1" colspan="1">N/A</td><td rowspan="1" colspan="1">0</td><td rowspan="1" colspan="1">
              <italic><tp:taxon-name><tp:taxon-name-part taxon-name-part-type="genus" reg="Polistes">P.</tp:taxon-name-part> <tp:taxon-name-part taxon-name-part-type="species" reg="atrimandibularis">atrimandibularis</tp:taxon-name-part></tp:taxon-name></italic>
            </td><td rowspan="1" colspan="1">3.78</td></tr><tr><td rowspan="1" colspan="1">
              <italic><tp:taxon-name><tp:taxon-name-part taxon-name-part-type="genus" reg="Polistes">P.</tp:taxon-name-part> <tp:taxon-name-part taxon-name-part-type="species" reg="mongolicus">mongolicus</tp:taxon-name-part></tp:taxon-name></italic>
            </td><td rowspan="1" colspan="1"><ext-link xmlns:xlink="http://www.w3.org/1999/xlink" xlink:type="simple" ext-link-type="uri" xlink:href="http://www.boldsystems.org/index.php/Public_RecordView?processid=AAN3303">BOLD:AAN3303</ext-link></td><td rowspan="1" colspan="1">51</td><td rowspan="1" colspan="1">AZ, CY, GR, HR, IT, TR</td><td rowspan="1" colspan="1">0.88</td><td rowspan="1" colspan="1">2.04</td><td rowspan="1" colspan="1">
              <italic><tp:taxon-name><tp:taxon-name-part taxon-name-part-type="genus" reg="Polistes">P.</tp:taxon-name-part> <tp:taxon-name-part taxon-name-part-type="species" reg="biglumis">biglumis</tp:taxon-name-part></tp:taxon-name></italic>
            </td><td rowspan="1" colspan="1">2.99</td></tr><tr><td rowspan="2" colspan="1">
              <italic><tp:taxon-name><tp:taxon-name-part taxon-name-part-type="genus" reg="Polistes">P.</tp:taxon-name-part> <tp:taxon-name-part taxon-name-part-type="species" reg="nimpha">nimpha</tp:taxon-name-part></tp:taxon-name></italic>
            </td><td rowspan="1" colspan="1"><ext-link xmlns:xlink="http://www.w3.org/1999/xlink" xlink:type="simple" ext-link-type="uri" xlink:href="http://www.boldsystems.org/index.php/Public_RecordView?processid=AAL0103">BOLD:AAL0103</ext-link></td><td rowspan="1" colspan="1">18</td><td rowspan="1" colspan="1">DE, GR, IT</td><td rowspan="1" colspan="1">2.2</td><td rowspan="1" colspan="1">6.28</td><td rowspan="1" colspan="1">
              <italic><tp:taxon-name><tp:taxon-name-part taxon-name-part-type="genus" reg="Polistes">P.</tp:taxon-name-part> <tp:taxon-name-part taxon-name-part-type="species" reg="dominula">dominula</tp:taxon-name-part></tp:taxon-name></italic>
            </td><td rowspan="1" colspan="1">3.56</td></tr><tr><td rowspan="1" colspan="1"><ext-link xmlns:xlink="http://www.w3.org/1999/xlink" xlink:type="simple" ext-link-type="uri" xlink:href="http://www.boldsystems.org/index.php/Public_RecordView?processid=ACC1661">BOLD:ACC1661</ext-link></td><td rowspan="1" colspan="1">4</td><td rowspan="1" colspan="1">DE</td><td rowspan="1" colspan="1"/><td rowspan="1" colspan="1"/><td rowspan="1" colspan="1"/><td rowspan="1" colspan="1"/></tr><tr><td rowspan="1" colspan="1">
              <italic><tp:taxon-name><tp:taxon-name-part taxon-name-part-type="genus" reg="Polistes">P.</tp:taxon-name-part> <tp:taxon-name-part taxon-name-part-type="species" reg="semenowi">semenowi</tp:taxon-name-part></tp:taxon-name></italic>
            </td><td rowspan="1" colspan="1"><ext-link xmlns:xlink="http://www.w3.org/1999/xlink" xlink:type="simple" ext-link-type="uri" xlink:href="http://www.boldsystems.org/index.php/Public_RecordView?processid=ACG1290">BOLD:ACG1290</ext-link></td><td rowspan="1" colspan="1">6</td><td rowspan="1" colspan="1">CH, IT</td><td rowspan="1" colspan="1">0.28</td><td rowspan="1" colspan="1">0.65</td><td rowspan="1" colspan="1">
              <italic><tp:taxon-name><tp:taxon-name-part taxon-name-part-type="genus" reg="Polistes">P.</tp:taxon-name-part> <tp:taxon-name-part taxon-name-part-type="species" reg="atrimandibularis">atrimandibularis</tp:taxon-name-part></tp:taxon-name></italic>
            </td><td rowspan="1" colspan="1">1.7</td></tr><tr><td rowspan="1" colspan="1">
              <italic><tp:taxon-name><tp:taxon-name-part taxon-name-part-type="genus" reg="Polistes">P.</tp:taxon-name-part> <tp:taxon-name-part taxon-name-part-type="species" reg="wattii">wattii</tp:taxon-name-part></tp:taxon-name></italic>
            </td><td rowspan="1" colspan="1"><ext-link xmlns:xlink="http://www.w3.org/1999/xlink" xlink:type="simple" ext-link-type="uri" xlink:href="http://www.boldsystems.org/index.php/Public_RecordView?processid=AAE1384">BOLD:AAE1384</ext-link></td><td rowspan="1" colspan="1">4</td><td rowspan="1" colspan="1">UAE</td><td rowspan="1" colspan="1">0</td><td rowspan="1" colspan="1">0</td><td rowspan="1" colspan="1">
              <italic><tp:taxon-name><tp:taxon-name-part taxon-name-part-type="genus" reg="Polistes">P.</tp:taxon-name-part> <tp:taxon-name-part taxon-name-part-type="species" reg="gallicus">gallicus</tp:taxon-name-part></tp:taxon-name></italic>
            </td><td rowspan="1" colspan="1">12.84</td></tr></tbody></table></table-wrap></tp:treatment-sec><ref-list><ref id="B25"><mixed-citation xmlns:xlink="http://www.w3.org/1999/xlink" xlink:type="simple">
          <person-group><name name-style="western"><surname>Neumeyer</surname><given-names>R</given-names></name><name name-style="western"><surname>Baur</surname><given-names>H</given-names></name><name name-style="western"><surname>Guex</surname><given-names>GD</given-names></name><name name-style="western"><surname>Praz</surname><given-names>C</given-names></name></person-group> (<year>2014</year>) <article-title>A new species of the paper wasp genus <italic><tp:taxon-name><tp:taxon-name-part taxon-name-part-type="genus">Polistes</tp:taxon-name-part></tp:taxon-name></italic> (<tp:taxon-name><tp:taxon-name-part taxon-name-part-type="order">Hymenoptera</tp:taxon-name-part></tp:taxon-name>, <tp:taxon-name><tp:taxon-name-part taxon-name-part-type="family">Vespidae</tp:taxon-name-part></tp:taxon-name>, <tp:taxon-name><tp:taxon-name-part taxon-name-part-type="subfamily">Polistinae</tp:taxon-name-part></tp:taxon-name>) in Europe revealed by morphometrics and molecular analyses.</article-title> <source>ZooKeys</source> <volume>400</volume>: <fpage>67</fpage>–<lpage>118</lpage>. <ext-link xlink:type="simple" ext-link-type="doi" xlink:href="10.3897/zookeys.400.6611">https://doi.org/10.3897/zookeys.400.6611</ext-link></mixed-citation></ref><ref id="B26"><mixed-citation xmlns:xlink="http://www.w3.org/1999/xlink" xlink:type="simple">
          <person-group><name name-style="western"><surname>Neumeyer</surname><given-names>R</given-names></name><name name-style="western"><surname>Gereys</surname><given-names>B</given-names></name><name name-style="western"><surname>Castro</surname><given-names>L</given-names></name></person-group> (<year>2015</year>) <article-title>New data on the distribution of <italic><tp:taxon-name><tp:taxon-name-part taxon-name-part-type="genus">Polistes</tp:taxon-name-part> <tp:taxon-name-part taxon-name-part-type="species">bischoffi</tp:taxon-name-part></tp:taxon-name></italic> Weyrauch, 1937 and <italic><tp:taxon-name><tp:taxon-name-part taxon-name-part-type="genus">Polistes</tp:taxon-name-part> <tp:taxon-name-part taxon-name-part-type="species">helveticus</tp:taxon-name-part></tp:taxon-name></italic> Neumeyer, 2014, a synonym of <italic><tp:taxon-name><tp:taxon-name-part taxon-name-part-type="genus">Polistes</tp:taxon-name-part> <tp:taxon-name-part taxon-name-part-type="species">albellus</tp:taxon-name-part></tp:taxon-name></italic> Giordani Soika, 1976 n. stat. Boletín de la Sociedad Entomológica Aragonesa (S.E.A.</article-title> <source>)</source> <volume>57</volume>: <fpage>205</fpage>–<lpage>216</lpage>.</mixed-citation></ref><ref id="B38"><mixed-citation xmlns:xlink="http://www.w3.org/1999/xlink" xlink:type="simple">
          <person-group><name name-style="western"><surname>Tischendorf</surname><given-names>S</given-names></name><name name-style="western"><surname>Engel</surname><given-names>M</given-names></name><name name-style="western"><surname>Flügel</surname><given-names>HJ</given-names></name><name name-style="western"><surname>Frommer</surname><given-names>U</given-names></name><name name-style="western"><surname>Geske</surname><given-names>C</given-names></name><name name-style="western"><surname>Schmalz</surname><given-names>KH</given-names></name></person-group> (<year>2015</year>) <source>Atlas der Faltenwespen Hessens.</source> <publisher-name>Hessen-Forst Fena</publisher-name>, <publisher-loc>Gießen</publisher-loc>, <size units="page">260 pp</size>.</mixed-citation></ref></ref-list></tp:taxon-treatment>
