# Supplementary material for: Revision of the West Palaearctic Polistes Latreille, with the descriptions of two species – an integrative approach using morphology and DNA barcodes (Hymenoptera, Vespidae)
Source: Zookeys. 2017 Nov 2;(713):53–112. doi: 10.3897/zookeys.713.11335 (PMC5674218; doi:10.3897/zookeys.713.11335)
Supplement: XML Treatment for Polistes austroccidentalis [file zookeys.713.11335-treatment4.xml]

<!DOCTYPE tp:taxon-treatment
  PUBLIC "-//TaxonX//DTD Taxonomic Treatment Publishing DTD v0 20100105//EN" "tax-treatment-NSO.dtd">
<tp:taxon-treatment xmlns:tp="http://www.plazi.org/taxpub"><tp:treatment-meta><kwd-group><label>Taxon classification</label><kwd><named-content xmlns:xlink="http://www.w3.org/1999/xlink" content-type="kingdom">Animalia</named-content></kwd><kwd><named-content xmlns:xlink="http://www.w3.org/1999/xlink" content-type="order">Hymenoptera</named-content></kwd><kwd><named-content xmlns:xlink="http://www.w3.org/1999/xlink" content-type="family">Vespidae</named-content></kwd></kwd-group><mixed-citation publication-type="journal"><person-group><name><surname>Schmid-Egger</surname><given-names>Christian</given-names></name><name><surname>van Achterberg</surname><given-names>Kees</given-names></name><name><surname>Neumeyer</surname><given-names>Rainer</given-names></name><name><surname>Jérôme Morinière</surname><given-names/></name><name><surname>Schmidt</surname><given-names>Stefan</given-names></name></person-group><article-title>Revision of the West Palaearctic <italic><tp:taxon-name><tp:taxon-name-part taxon-name-part-type="genus" reg="Polistes">Polistes</tp:taxon-name-part></tp:taxon-name></italic> Latreille, with the descriptions of two species – an integrative approach using morphology and DNA barcodes (<tp:taxon-name><tp:taxon-name-part taxon-name-part-type="order">Hymenoptera</tp:taxon-name-part></tp:taxon-name>, <tp:taxon-name><tp:taxon-name-part taxon-name-part-type="family">Vespidae</tp:taxon-name-part></tp:taxon-name>)</article-title><source>Zookeys</source><day>2</day><month>11</month><year>2017</year><volume>2017</volume><issue>713</issue><fpage>53</fpage><lpage>112</lpage><pub-id pub-id-type="doi">10.3897/zookeys.713.11335</pub-id></mixed-citation></tp:treatment-meta><tp:nomenclature><tp:taxon-name>
              <tp:taxon-name-part taxon-name-part-type="genus" reg="Polistes">Polistes</tp:taxon-name-part>
              <tp:taxon-name-part taxon-name-part-type="species" reg="austroccidentalis">austroccidentalis</tp:taxon-name-part>
              <object-id xmlns:xlink="http://www.w3.org/1999/xlink" content-type="zoobank" xlink:type="simple">http://zoobank.org/25A2E89A-26D5-414A-A5EB-7701EB831BDA</object-id>
            </tp:taxon-name><tp:taxon-authority>van Achterberg &amp; Neumeyer</tp:taxon-authority><tp:taxon-status xmlns:xlink="http://www.w3.org/1999/xlink" xlink:type="simple">sp. n.</tp:taxon-status><xref ref-type="fig" rid="F1">Figs 4</xref><xref ref-type="fig" rid="F3">, 25–32</xref><xref ref-type="fig" rid="F4">, 33–36</xref><xref ref-type="fig" rid="F5">, 37–45</xref><!--PageBreak--><tp:nomenclature-citation-list><tp:nomenclature-citation><tp:taxon-name>
                  <tp:taxon-name-part taxon-name-part-type="genus" reg="Polistes">Polistes</tp:taxon-name-part> <tp:taxon-name-part taxon-name-part-type="species" reg="semenowi">semenowi</tp:taxon-name-part></tp:taxon-name><comment>auctt., nec Morawitz, 1889.</comment></tp:nomenclature-citation></tp:nomenclature-citation-list></tp:nomenclature><tp:treatment-sec sec-type="Type specimens" id="SECID0EUTCI"><title>Type specimens.</title><p>Holotype, ♀ (<abbrev xmlns:xlink="http://www.w3.org/1999/xlink" content-type="institution" xlink:title="Naturalis Biodiversity Center, Leiden, the Netherlands" id="ABBRID0E1TCI" xlink:type="simple">RMNH</abbrev>), “<bold>España</bold>, Burgos, Las Macharras, 23.iv.1984, R. Leys”. Paratypes: 1♀ (RN0706), <bold>Algeria</bold>, Algiers, [unknown collector] (<named-content xmlns:xlink="http://www.w3.org/1999/xlink" content-type="dwc:institutional_code" xlink:type="simple">ETHZ</named-content>); 1♂, Sid bel Abbes [unknown collector] (<named-content xmlns:xlink="http://www.w3.org/1999/xlink" content-type="dwc:institutional_code" xlink:type="simple">MFNB</named-content>); 1♂, Blidah, Medeah, vii/viii.1884, <!--PageBreak-->Quedenfeld (<named-content xmlns:xlink="http://www.w3.org/1999/xlink" content-type="dwc:institutional_code" xlink:type="simple">MFNB</named-content>); 2♀, <bold>Andorra</bold>, St. Julia, 21.vi.1981 &amp; 1.v.1985, P.J.L. Roche (<abbrev xmlns:xlink="http://www.w3.org/1999/xlink" content-type="institution" xlink:title="Naturalis Biodiversity Center, Leiden, the Netherlands" id="ABBRID0EWUCI" xlink:type="simple">RMNH</abbrev>); 1♂ (GBIFCH00281850), <bold>France</bold>, Alpes-Maritimes, Lucéram, Peïra-Cava, 1400 m, viii.1950, Matthey (<named-content xmlns:xlink="http://www.w3.org/1999/xlink" content-type="dwc:institutional_code" xlink:type="simple">MZL</named-content>); 1♀ (GBIFCH00281951), Bouches-du-Rhône, Eygalières, 13.viii.1964, D. Petitpierre (<named-content xmlns:xlink="http://www.w3.org/1999/xlink" content-type="dwc:institutional_code" xlink:type="simple">MZL</named-content>); 1♂ (GBIFCH00281950), Saint-Rémy-de-Provence, 24.viii.1964, D. Petitpierre (<named-content xmlns:xlink="http://www.w3.org/1999/xlink" content-type="dwc:institutional_code" xlink:type="simple">MZL</named-content>); 2♀, Camargue, Salin de Badon, 26.v.1952, H. Engel (<abbrev xmlns:xlink="http://www.w3.org/1999/xlink" content-type="institution" xlink:title="Naturalis Biodiversity Center, Leiden, the Netherlands" id="ABBRID0EMVCI" xlink:type="simple">RMNH</abbrev>); 1♀, id., but Astoin, 1.v.1981, R. Leys (<abbrev xmlns:xlink="http://www.w3.org/1999/xlink" content-type="institution" xlink:title="Naturalis Biodiversity Center, Leiden, the Netherlands" id="ABBRID0ERVCI" xlink:type="simple">RMNH</abbrev>); 1♀ (GBIFCH00281955), Haute-Savoie, Pied du Salève, 3. ix.1933, J. de Beaumont (<named-content xmlns:xlink="http://www.w3.org/1999/xlink" content-type="dwc:institutional_code" xlink:type="simple">MZL</named-content>); 1♀, Hérault, Notre Dame de Londres, 8 km N of Les Matelles, 7.vii.1990, L. Blommers (<abbrev xmlns:xlink="http://www.w3.org/1999/xlink" content-type="institution" xlink:title="Naturalis Biodiversity Center, Leiden, the Netherlands" id="ABBRID0E2VCI" xlink:type="simple">RMNH</abbrev>); 1♀, Landes, Linxe, 21-30.vi.1968, R.T. Simon Thomas (<abbrev xmlns:xlink="http://www.w3.org/1999/xlink" content-type="institution" xlink:title="Naturalis Biodiversity Center, Leiden, the Netherlands" id="ABBRID0EAWCI" xlink:type="simple">RMNH</abbrev>); 1♀, Lot, Le Montat, 14-19.v.1986, A.D.J. Meeuse, on <italic><tp:taxon-name><tp:taxon-name-part taxon-name-part-type="genus" reg="Euphorbia">Euphorbia</tp:taxon-name-part></tp:taxon-name></italic> (<abbrev xmlns:xlink="http://www.w3.org/1999/xlink" content-type="institution" xlink:title="Naturalis Biodiversity Center, Leiden, the Netherlands" id="ABBRID0EMWCI" xlink:type="simple">RMNH</abbrev>); 1♀, Lozère, St. Enimie, Le Buisson, near Quézac, along Tarn, 21-28.vi.1986, P. Thomas (<abbrev xmlns:xlink="http://www.w3.org/1999/xlink" content-type="institution" xlink:title="Naturalis Biodiversity Center, Leiden, the Netherlands" id="ABBRID0ERWCI" xlink:type="simple">RMNH</abbrev>); 1♂, Vaucluse, Carpentras, 30-31.vii.1951, P.M.F. Verhoeff (<abbrev xmlns:xlink="http://www.w3.org/1999/xlink" content-type="institution" xlink:title="Naturalis Biodiversity Center, Leiden, the Netherlands" id="ABBRID0EWWCI" xlink:type="simple">RMNH</abbrev>); 1♀, Vaucluse, Bedoin, 1.vi.1993, H. &amp; J.E. Wiering (<abbrev xmlns:xlink="http://www.w3.org/1999/xlink" content-type="institution" xlink:title="Naturalis Biodiversity Center, Leiden, the Netherlands" id="ABBRID0E2WCI" xlink:type="simple">RMNH</abbrev>); 1♀, id., but Rustrel, 300 m, 12.ix.1999 (<abbrev xmlns:xlink="http://www.w3.org/1999/xlink" content-type="institution" xlink:title="Naturalis Biodiversity Center, Leiden, the Netherlands" id="ABBRID0EAXCI" xlink:type="simple">RMNH</abbrev>); 1♀, Pyrénées-Orientales, Banyuls-sur-Mer, 5-200 m, 12.vii.1965, R.T. Simon Thomas; 1♀, Drôme, Espenel, 25.vii.1979, V. Lefeber (<abbrev xmlns:xlink="http://www.w3.org/1999/xlink" content-type="institution" xlink:title="Naturalis Biodiversity Center, Leiden, the Netherlands" id="ABBRID0EFXCI" xlink:type="simple">RMNH</abbrev>); 1♀, Montpellier/Lac du Salagou, 18.v.1986 &amp; 1♀, 1♂, Narbonne plage, 11.ix.1987 &amp; 1♂, Alpes Maritimes, Tende, 1000 m NN, 12.vii.2009 &amp; 1♂, Pyrenees, Pic du Canigou, 1700 m, 13.ix.1987 &amp; 1♂, Sisteron/Serres, 6.ix.1997, C. Schmid-Egger (<abbrev xmlns:xlink="http://www.w3.org/1999/xlink" content-type="institution" xlink:title="Christian Schmid-Egger, Berlin, Germany" id="ABBRID0EKXCI" xlink:type="simple">CSE</abbrev>); 16♂ 25♀, Digne, 1957, Schewen, (<named-content xmlns:xlink="http://www.w3.org/1999/xlink" content-type="dwc:institutional_code" xlink:type="simple">ZSM</named-content>), 1♂, 3♀, Champs de Bes, 1957, Schewen (<named-content xmlns:xlink="http://www.w3.org/1999/xlink" content-type="dwc:institutional_code" xlink:type="simple">ZSM</named-content>) 1957; 1♀, Camargue, 13.vi.1852, Forster (<named-content xmlns:xlink="http://www.w3.org/1999/xlink" content-type="dwc:institutional_code" xlink:type="simple">ZSM</named-content>); 1♂ (RN0690), <bold>Italy</bold>, Tuscany, Passo della Cisa (“Colle la Cisa”), 19.viii.1949, A. Nadig (<named-content xmlns:xlink="http://www.w3.org/1999/xlink" content-type="dwc:institutional_code" xlink:type="simple">ETHZ</named-content>); 1♀, Aosta, 27.v.27, Bischoff (<named-content xmlns:xlink="http://www.w3.org/1999/xlink" content-type="dwc:institutional_code" xlink:type="simple">MFNB</named-content>); 1♀ (RN0704), <bold>Morocco</bold>, Fès-Meknès, Ifrane, 22-24.vii.1932, A. Nadig (<named-content xmlns:xlink="http://www.w3.org/1999/xlink" content-type="dwc:institutional_code" xlink:type="simple">ETHZ</named-content>); 1♂ (RN0722), Taza, 24.vii.1931, A. Nadig (<named-content xmlns:xlink="http://www.w3.org/1999/xlink" content-type="dwc:institutional_code" xlink:type="simple">ETHZ</named-content>); 2♀ (RN0697, RN0699), 2♂ (RN0698, RN0723), Marrakesh-Safi, Asni, 10-14.vii.1932, A. Nadig (<named-content xmlns:xlink="http://www.w3.org/1999/xlink" content-type="dwc:institutional_code" xlink:type="simple">ETHZ</named-content>); 1♂ (RN0705), Marrakesh, 6-18.vii.1932, A. Nadig (<named-content xmlns:xlink="http://www.w3.org/1999/xlink" content-type="dwc:institutional_code" xlink:type="simple">ETHZ</named-content>); 2♀ (RN0700, RN0701), 2♂ (RN0702, RN0703), Tanger-Tétouan-Al Hoceïma, Tanger, 4.vii.1932, A. Nadig (<named-content xmlns:xlink="http://www.w3.org/1999/xlink" content-type="dwc:institutional_code" xlink:type="simple">ETHZ</named-content>); 1♂, Atlas moyenne, Azrou, 2.vii.1926, Landshut (<named-content xmlns:xlink="http://www.w3.org/1999/xlink" content-type="dwc:institutional_code" xlink:type="simple">MFNB</named-content>); 1♂, Aoulouz, 12.vi.2014 &amp; 1♂, Haut Atlas, Aguelmouss, 13.vi.2014, 2070 m &amp; 1♂, Haut Atlas, Tiz n’Tichka, 28.ix.2016, C. Schmid-Egger (<abbrev xmlns:xlink="http://www.w3.org/1999/xlink" content-type="institution" xlink:title="Christian Schmid-Egger, Berlin, Germany" id="ABBRID0EKZCI" xlink:type="simple">CSE</abbrev>); 1♀, <bold>Portugal</bold>, C. Alentejo, Montfort, Vaiamonte, iii.2012, A. v. Harten (<abbrev xmlns:xlink="http://www.w3.org/1999/xlink" content-type="institution" xlink:title="Naturalis Biodiversity Center, Leiden, the Netherlands" id="ABBRID0ERZCI" xlink:type="simple">RMNH</abbrev>); 1♀, Porto, (<named-content xmlns:xlink="http://www.w3.org/1999/xlink" content-type="dwc:institutional_code" xlink:type="simple">MFNB</named-content>); 1♀ (RN0721), <bold>Spain</bold>, Asturias, ≤ 1898, [unknown collector] (<named-content xmlns:xlink="http://www.w3.org/1999/xlink" content-type="dwc:institutional_code" xlink:type="simple">ETHZ</named-content>); 1♀ (RN0695), Community of Madrid, El Escorial, R. García Mercet (<named-content xmlns:xlink="http://www.w3.org/1999/xlink" content-type="dwc:institutional_code" xlink:type="simple">ETHZ</named-content>); 1♀ (RN0696), Rivas, J.M. Dusmet (<named-content xmlns:xlink="http://www.w3.org/1999/xlink" content-type="dwc:institutional_code" xlink:type="simple">ETHZ</named-content>); 1♀, Alicante, Benidorm, 28.iv.1993, V. Lefeber (<abbrev xmlns:xlink="http://www.w3.org/1999/xlink" content-type="institution" xlink:title="Naturalis Biodiversity Center, Leiden, the Netherlands" id="ABBRID0EM1CI" xlink:type="simple">RMNH</abbrev>); 3♂, Granada, Sierra Nevada, near Albergue Universitario, 2500–2600 m, 16.vii.1953, C.A.W. Jeekel (<abbrev xmlns:xlink="http://www.w3.org/1999/xlink" content-type="institution" xlink:title="Naturalis Biodiversity Center, Leiden, the Netherlands" id="ABBRID0ER1CI" xlink:type="simple">RMNH</abbrev>); 1♂, id., but km 24 road Granada-Pic. de Veleta, 1700 m, 19.vii.1953, (<abbrev xmlns:xlink="http://www.w3.org/1999/xlink" content-type="institution" xlink:title="Naturalis Biodiversity Center, Leiden, the Netherlands" id="ABBRID0EW1CI" xlink:type="simple">RMNH</abbrev>); 1♂, Granada, Orgiva, 22.vii.1969, H. Overbeek (<abbrev xmlns:xlink="http://www.w3.org/1999/xlink" content-type="institution" xlink:title="Naturalis Biodiversity Center, Leiden, the Netherlands" id="ABBRID0E21CI" xlink:type="simple">RMNH</abbrev>); 2♂, Santander, Enterrias, 30.viii.-5.ix.1969, M.C. &amp; G. Kruseman (<abbrev xmlns:xlink="http://www.w3.org/1999/xlink" content-type="institution" xlink:title="Naturalis Biodiversity Center, Leiden, the Netherlands" id="ABBRID0EA2CI" xlink:type="simple">RMNH</abbrev>); 1♀, 1♂, Teruel, Albarracin, 27.ix.1963, (<abbrev xmlns:xlink="http://www.w3.org/1999/xlink" content-type="institution" xlink:title="Naturalis Biodiversity Center, Leiden, the Netherlands" id="ABBRID0EF2CI" xlink:type="simple">RMNH</abbrev>); 1♂, id., but 17.ix.1963 (<abbrev xmlns:xlink="http://www.w3.org/1999/xlink" content-type="institution" xlink:title="Naturalis Biodiversity Center, Leiden, the Netherlands" id="ABBRID0EK2CI" xlink:type="simple">RMNH</abbrev>); 1♂, Lerida, Artesa de Segre, <named-content xmlns:xlink="http://www.w3.org/1999/xlink" content-type="dwc:verbatimCoordinates" xlink:type="simple"><named-content content-type="geo-json" specific-use="{&#34;type&#34;:&#34;Point&#34;,&#34;coordinates&#34;:[1.050000,41.900000]}" id="NCID0ES2CI" xlink:type="simple">41°54'N, 1°3'E</named-content></named-content>, 30.vii.1969, C. v. Heijningen (<abbrev xmlns:xlink="http://www.w3.org/1999/xlink" content-type="institution" xlink:title="Naturalis Biodiversity Center, Leiden, the Netherlands" id="ABBRID0EX2CI" xlink:type="simple">RMNH</abbrev>); 1♂, Málaga, Rincón de la Victoria, 6.vi.1967, M.J. &amp; J.P. Duffels (<abbrev xmlns:xlink="http://www.w3.org/1999/xlink" content-type="institution" xlink:title="Naturalis Biodiversity Center, Leiden, the Netherlands" id="ABBRID0E32CI" xlink:type="simple">RMNH</abbrev>); 1♀ Tiermas, viii.1926, Dusmet; 1♂,Villamartín, 30.vii.1950, Verhoeff; 1♂, Valle de Ordesa, vii 1923, Seitz; 2♀, Peña de Francia, Prov. Salamanca, Krichels<!--PageBreak-->dorf; 1♀, Sta. Maria, Andalusia, vi.1993, Hering; 2♀, Aranjuez, 27.v.1920, Dusmet (<named-content xmlns:xlink="http://www.w3.org/1999/xlink" content-type="dwc:institutional_code" xlink:type="simple">MFNB</named-content>); 1 ♂, San Fernando, 6.vi.1998, Kroupa (<abbrev xmlns:xlink="http://www.w3.org/1999/xlink" content-type="institution" xlink:title="Christian Schmid-Egger, Berlin, Germany" id="ABBRID0EI3CI" xlink:type="simple">CSE</abbrev>); 1♀, Estepona [near Málaga], 1.-11.iv.1985, H. Wolf (C. Saure); 1 ♂ (RN0713), <bold>Switzerland</bold>, Canton Valais, Erschmatt, Bawald, 13.vii.2003, A. Breitenstein (<named-content xmlns:xlink="http://www.w3.org/1999/xlink" content-type="dwc:institutional_code" xlink:type="simple">ETHZ</named-content>); 1♀ (GBIFCH00281987), Fully, Les Follatères, 11.vi.1932 &amp; 1♀ (GBIFCH 00281986), 19.vii.1935, P. Bovey (<named-content xmlns:xlink="http://www.w3.org/1999/xlink" content-type="dwc:institutional_code" xlink:type="simple">MZL</named-content>); 1♂ (RN0710), 12.viii.1941, A. Nadig (<named-content xmlns:xlink="http://www.w3.org/1999/xlink" content-type="dwc:institutional_code" xlink:type="simple">ETHZ</named-content>); 2♂ (RN0711, RN0712), 23.vii.-2.viii.1942, A. Nadig (<named-content xmlns:xlink="http://www.w3.org/1999/xlink" content-type="dwc:institutional_code" xlink:type="simple">ETHZ</named-content>); 1♀ (GBIFCH00281988), 13.v.1947, J. Aubert (<named-content xmlns:xlink="http://www.w3.org/1999/xlink" content-type="dwc:institutional_code" xlink:type="simple">MZL</named-content>); 1♂ (RN0296), Gampel, Jeizibärg, <named-content xmlns:xlink="http://www.w3.org/1999/xlink" content-type="dwc:verbatimCoordinates" xlink:type="simple"><named-content content-type="geo-json" specific-use="{&#34;type&#34;:&#34;Point&#34;,&#34;coordinates&#34;:[7.731536,46.320608]}" id="NCID0EL4CI" xlink:type="simple">46°19’14.19"N, 07°43’53.53"E</named-content></named-content>, 1090 m, rocky steppe, 10.viii.2013, R. Neumeyer (<abbrev xmlns:xlink="http://www.w3.org/1999/xlink" xlink:title="Rainer Neumeyer, Zürich, Switzerland" id="ABBRID0EQ4CI" xlink:type="simple">RN</abbrev>); 1♂ (GBIFCH00110807), Gampel, Jeizinen, <named-content xmlns:xlink="http://www.w3.org/1999/xlink" content-type="dwc:verbatimCoordinates" xlink:type="simple"><named-content content-type="geo-json" specific-use="{&#34;type&#34;:&#34;Point&#34;,&#34;coordinates&#34;:[7.730781,46.322517]}" id="NCID0EX4CI" xlink:type="simple">46°19’21.06"N, 07°43’50.81"E</named-content></named-content>, 1200 m &amp; 2♂ (GBIFCH00110810, GBIFCH00110811), <named-content xmlns:xlink="http://www.w3.org/1999/xlink" content-type="dwc:verbatimCoordinates" xlink:type="simple"><named-content content-type="geo-json" specific-use="{&#34;type&#34;:&#34;Point&#34;,&#34;coordinates&#34;:[7.734047,46.325964]}" id="NCID0E64CI" xlink:type="simple">46°19’33.47"N, 07°44’02.57"E</named-content></named-content>, 1330 m &amp; 1♂ (GBIFCH00110809), <named-content xmlns:xlink="http://www.w3.org/1999/xlink" content-type="dwc:verbatimCoordinates" xlink:type="simple"><named-content content-type="geo-json" specific-use="{&#34;type&#34;:&#34;Point&#34;,&#34;coordinates&#34;:[7.726903,46.325531]}" id="NCID0EH5CI" xlink:type="simple">46°19’31.91"N, 07°43’36.85"E</named-content></named-content>, 1430 m &amp; 1♂ (GBIFCH00110808), <named-content xmlns:xlink="http://www.w3.org/1999/xlink" content-type="dwc:verbatimCoordinates" xlink:type="simple"><named-content content-type="geo-json" specific-use="{&#34;type&#34;:&#34;Point&#34;,&#34;coordinates&#34;:[7.726906,46.326431]}" id="NCID0EP5CI" xlink:type="simple">46°19’35.15"N, 07°43’36.86"E</named-content></named-content>, 1480 m, 3.viii.2015, R. Wenger (RW); 1♀ (GBIFCH00281992), Martigny, viii.1932 &amp; 1♀ (GBIFCH00281991), 29.viii.1933, R. Matthey (<named-content xmlns:xlink="http://www.w3.org/1999/xlink" content-type="dwc:institutional_code" xlink:type="simple">MZL</named-content>); 2♀ (GBIFCH00281989, GBIFCH00281993), 29.iv.1934 &amp; 1♀ (GBIFCH00281962), 28.iv.1935 &amp; 1♀ (GBIFCH00281990), 14.vi.1936, J. de Beaumont (<named-content xmlns:xlink="http://www.w3.org/1999/xlink" content-type="dwc:institutional_code" xlink:type="simple">MZL</named-content>); 1♂ (RN0707), Mörel, 19.viii.1916, [unknown collector] (<named-content xmlns:xlink="http://www.w3.org/1999/xlink" content-type="dwc:institutional_code" xlink:type="simple">ETHZ</named-content>); 1♀ (GBIFCH00281985), Sierre, 26.v.1931, J. de Beaumont (<named-content xmlns:xlink="http://www.w3.org/1999/xlink" content-type="dwc:institutional_code" xlink:type="simple">MZL</named-content>); 2♂ (RN0708, RN0709), 23.vii.-2.viii.1942, A. Nadig (<named-content xmlns:xlink="http://www.w3.org/1999/xlink" content-type="dwc:institutional_code" xlink:type="simple">ETHZ</named-content>); 1♂ (RN0689), Stalden, ≤ 1893, [unknown collector] (<named-content xmlns:xlink="http://www.w3.org/1999/xlink" content-type="dwc:institutional_code" xlink:type="simple">ZMUZ</named-content>); 1♂ (RN0714), ≤ 1893, [unknown collector] (<named-content xmlns:xlink="http://www.w3.org/1999/xlink" content-type="dwc:institutional_code" xlink:type="simple">ETHZ</named-content>).</p></tp:treatment-sec><tp:treatment-sec sec-type="remarks" id="SECID0EX6CI"><title>Remarks.</title><p>Konstantin Samartsev (<named-content xmlns:xlink="http://www.w3.org/1999/xlink" content-type="dwc:institutional_code" xlink:type="simple">ZISP</named-content>) kindly provided photos of the female lectotype of <italic><tp:taxon-name><tp:taxon-name-part taxon-name-part-type="genus" reg="Polistes">P.</tp:taxon-name-part> <tp:taxon-name-part taxon-name-part-type="species" reg="semenowi">semenowi</tp:taxon-name-part></tp:taxon-name></italic> Morawitz, 1889, from Copet-dag. Their examination showed unambiguously that the specimen is conspecific with <italic><tp:taxon-name><tp:taxon-name-part taxon-name-part-type="genus" reg="Polistes">P.</tp:taxon-name-part> <tp:taxon-name-part taxon-name-part-type="species" reg="sulcifer">sulcifer</tp:taxon-name-part></tp:taxon-name></italic> (Zimmermann, 1930). This requires the species <italic><tp:taxon-name><tp:taxon-name-part taxon-name-part-type="genus" reg="Polistes">P.</tp:taxon-name-part> <tp:taxon-name-part taxon-name-part-type="species" reg="semenowi">semenowi</tp:taxon-name-part></tp:taxon-name></italic> of authors to be described as a new species: <italic><tp:taxon-name><tp:taxon-name-part taxon-name-part-type="genus" reg="Polistes">P.</tp:taxon-name-part> <tp:taxon-name-part taxon-name-part-type="species" reg="austroccidentalis">austroccidentalis</tp:taxon-name-part></tp:taxon-name></italic> van Achterberg &amp; Neumeyer, sp. n.</p></tp:treatment-sec><tp:treatment-sec sec-type="diagnosis" id="SECID0EOBDI"><title>Diagnosis.</title><p>Large and relatively bright species with robust mandible and wide, yellow malar space (Figs <xref ref-type="fig" rid="F3">29</xref>, <xref ref-type="fig" rid="F3">31</xref>, <xref ref-type="fig" rid="F4">35</xref>, <xref ref-type="fig" rid="F4">36</xref>), entirely yellow flagellum, black mesosternum and change in sculpture between mesepisternum and epicnemium rather abrupt (epicnemial ridge distinct) in both sexes. Outer face of mandible with distinct depression between a wide dorsal ridge and a much narrower ventral one; dorsal ridge of mandible convex and distinctly elevated above middle of mandible. Female clypeus mainly black, basally yellow (Fig. <xref ref-type="fig" rid="F3">29</xref>); mesoscutum with pair of yellow spots (Figs <xref ref-type="fig" rid="F3">26</xref>, <xref ref-type="fig" rid="F4">33</xref>); hind coxa black; yellow area along inner eye margin usually connected with yellow bar above antennal sockets (Fig. <xref ref-type="fig" rid="F3">29</xref>); hypopygium with yellow tip; basal half of mandible gradually curved in dorsal view and convex; clypeus abruptly depressed ventrally. Male with mandible mainly yellow, except for its more or less darkened margins (Figs <xref ref-type="fig" rid="F5">44</xref>, <xref ref-type="fig" rid="F5">45</xref>); mandibular depression rather short and occupying less than half of outer face of mandible, and dorsal ridge wide; clypeus medially entirely yellow, face and frons yellow (Fig. <xref ref-type="fig" rid="F5">42</xref>); temple (or gena) in dorsal view convex (Fig. <xref ref-type="fig" rid="F5">43</xref>). See also comments of <italic><tp:taxon-name><tp:taxon-name-part taxon-name-part-type="genus" reg="Polistes">P.</tp:taxon-name-part> <tp:taxon-name-part taxon-name-part-type="species" reg="semenowi">semenowi</tp:taxon-name-part></tp:taxon-name></italic> for recognising the species.</p><fig id="F3" position="float" orientation="portrait"><label>Figures 25–32.</label><caption><p>
                  <italic><tp:taxon-name><tp:taxon-name-part taxon-name-part-type="genus" reg="Polistes">Polistes</tp:taxon-name-part> <tp:taxon-name-part taxon-name-part-type="species" reg="austroccidentalis">austroccidentalis</tp:taxon-name-part></tp:taxon-name></italic> sp. n. Holotype female. <bold>25</bold> Mesosoma in lateral view, <bold>26</bold> mesosoma in dorsal view <bold>27</bold> metasoma in lateral view <bold>28</bold> metasoma in dorsal view <bold>29</bold> head in frontal view <bold>30</bold> head in dorsal view <bold>31</bold> head in lateral view <bold>32</bold> fore wing.</p></caption><graphic xmlns:xlink="http://www.w3.org/1999/xlink" xlink:href="zookeys-713-053-g003.jpg" position="float" orientation="portrait" xlink:type="simple" id="oo_166056.jpg"/></fig><fig id="F4" position="float" orientation="portrait"><label>Figures 33–36.</label><caption><p>
                  <italic><tp:taxon-name><tp:taxon-name-part taxon-name-part-type="genus" reg="Polistes">Polistes</tp:taxon-name-part> <tp:taxon-name-part taxon-name-part-type="species" reg="austroccidentalis">austroccidentalis</tp:taxon-name-part></tp:taxon-name></italic> sp. n. Holotype female. <bold>33</bold> Habitus, dorsal view <bold>34</bold> habitus lateral view <bold>35</bold> lower part of head in frontal view <bold>36</bold> gena and mandibles.</p></caption><graphic xmlns:xlink="http://www.w3.org/1999/xlink" xlink:href="zookeys-713-053-g004.jpg" position="float" orientation="portrait" xlink:type="simple" id="oo_166057.jpg"/></fig><fig id="F5" position="float" orientation="portrait"><label>Figures 37–45.</label><caption><p>
                  <italic><tp:taxon-name><tp:taxon-name-part taxon-name-part-type="genus" reg="Polistes">Polistes</tp:taxon-name-part> <tp:taxon-name-part taxon-name-part-type="species" reg="austroccidentalis">austroccidentalis</tp:taxon-name-part></tp:taxon-name></italic> sp. n. Paratype male. <bold>37</bold> habitus, dorsal view, <bold>38</bold> mesosoma in lateral view <bold>39</bold> mesosoma in dorsal view <bold>40</bold> metasoma in ventrolateral view <bold>41</bold> apex of antenna <bold>42</bold> head in frontal view <bold>43</bold> head in dorsal view <bold>44</bold> lower part of head in frontal view <bold>45</bold> gena and mandibles.</p></caption><graphic xmlns:xlink="http://www.w3.org/1999/xlink" xlink:href="zookeys-713-053-g005.jpg" position="float" orientation="portrait" xlink:type="simple" id="oo_166058.jpg"/></fig></tp:treatment-sec><tp:treatment-sec sec-type="description" id="SECID0EBHDI"><title>Description.</title><p>FEMALE. Holotype, body length 15.8 mm; fore wing length 11.6 mm.</p><p>For colour pattern, see figures.</p><!--PageBreak--><!--PageBreak--><!--PageBreak--><p>
              <italic>Head</italic>. Mandible very stout and 1.5 times as long as wide (Figs <xref ref-type="fig" rid="F4">35</xref>, <xref ref-type="fig" rid="F4">36</xref>) and with a large depression on its outer face; basal half of mandible gradually curved in dorsal view and convex; dorsal ridge of mandible wide, smoothly convex without sharp edges and distinctly elevated above depression; ventral lobe of clypeus acute and step-like lowered; fine pubescence of clypeus conspicuous and comparatively long ventrally (Figs <xref ref-type="fig" rid="F3">29</xref>, <xref ref-type="fig" rid="F3">31</xref>); malar space 1.8 times <abbrev xmlns:xlink="http://www.w3.org/1999/xlink" xlink:title="Postocellar diameter, the distance between the lateral ocelli" id="ABBRID0E5HDI" xlink:type="simple">POL</abbrev>; ocelli in equilateral triangle (Fig. <xref ref-type="fig" rid="F3">30</xref>).</p><p>
              <italic>Mesosoma</italic>. Posterior half of pronotum obliquely rugose and with short pubescence, only medio-anteriorly with longer setae; epicnemial ridge distinct and abruptly separating rugulose mesepisternum from smoothly sculptured epicnemium; propodeum coarsely transversely striate (Figs <xref ref-type="fig" rid="F3">25</xref>, <xref ref-type="fig" rid="F3">26</xref>). Fore wing distinctly infuscate anteriorly (Fig. <xref ref-type="fig" rid="F3">32</xref>), pterostigma and veins brown.</p><p>
              <italic>Variation</italic>. Body length 13.0–17.1 mm; fore wing length 10.1–12.7 mm. Mandible either black (Europe) or partially yellowish (NW Africa), if with a yellowish or brownish area then that area always smaller than yellow area on malar space. Vertex often with pair of tiny yellow spots behind lateral ocelli. Third antennal segment often with tiny basal dark brown spot, about 5% of specimens have the yellow posterior stripes of the pronotum connected to the transverse yellow band. Tergite II with paired anterolateral yellow spots absent (NW Africa) or present (Europe). Hypopygium usually with yellow tip, but sometimes apical half or nearly entirely yellow, or entirely blackish and only dark brown apically.</p><p>MALE. Body length 11.6–17.1 mm; fore wing length 9.6–11.7 mm. For colour pattern, see figures. Similar to female, differs as follows:</p><p>
              <italic>Head</italic>. Mandible except for darkened margins yellow (Figs <xref ref-type="fig" rid="F5">44</xref>, <xref ref-type="fig" rid="F5">45</xref>). Clypeus yellow, and laterally distinctly convex, sub-antennal depressions continued onto clypeus (Fig. <xref ref-type="fig" rid="F5">44</xref>). Malar space yellow and 1.4 times as long as <abbrev xmlns:xlink="http://www.w3.org/1999/xlink" xlink:title="Postocellar diameter, the distance between the lateral ocelli" id="ABBRID0ELJDI" xlink:type="simple">POL</abbrev>. Temples in dorsal view convex (Fig. <xref ref-type="fig" rid="F5">43</xref>). Face and anterior half of frons yellow, at most a tiny black spot on interantennal prominence and frequently also a narrow vertical black dash originating from upper margin of each torulus. Vertex often with pair of small yellow dots behind lateral ocelli, remainder of head black. Antenna brownish yellow, but scapus and pedicellus dorsally as black as a spot on third antennal segment (Figs <xref ref-type="fig" rid="F5">37</xref>, <xref ref-type="fig" rid="F5">42</xref>). Apical antennal segment 2.2 times as long as wide (Fig. <xref ref-type="fig" rid="F5">41</xref>).</p><p>
              <italic>Mesosoma</italic>. Mesoscutum with paired medium-sized yellow spots, sometimes reduced to tiny dots or absent (Figs <xref ref-type="fig" rid="F5">37</xref>, <xref ref-type="fig" rid="F5">39</xref>). Dorsal yellow spot of mesopleuron large but rarely minute, often only apex of femora yellowish.</p><p>
              <italic>Metasoma</italic>. Pair of spots of tergite I either connected to terminal band or well separated (Fig. <xref ref-type="fig" rid="F5">37</xref>). Sternites II-VI with continuous yellow terminal bands (Fig. <xref ref-type="fig" rid="F5">40</xref>), sometimes briefly interrupted on sternite VI. Hypopygium black with brown margin (Fig. <xref ref-type="fig" rid="F5">40</xref>).</p></tp:treatment-sec><tp:treatment-sec sec-type="distribution" id="SECID0E2KDI"><title>Distribution.</title><p>Specimens from Algeria, Andorra, France, Italy, Morocco, Portugal, Spain, and Switzerland have been examined, indicating that the species is confined to NW Africa and SW Europe with an extension to Central Europe, and is replaced by <italic><tp:taxon-name><tp:taxon-name-part taxon-name-part-type="genus" reg="Polistes">Polistes</tp:taxon-name-part> <tp:taxon-name-part taxon-name-part-type="species" reg="semenowi">semenowi</tp:taxon-name-part></tp:taxon-name></italic> Morawitz further east. In Switzerland, <italic><tp:taxon-name><tp:taxon-name-part taxon-name-part-type="genus" reg="Polistes">P.</tp:taxon-name-part> <tp:taxon-name-part taxon-name-part-type="species" reg="austroccidentalis">austroccidentalis</tp:taxon-name-part></tp:taxon-name></italic> occurs only in <!--PageBreak--><!--PageBreak-->the SW part (Valais and one record in the Jura Mountains), whereas <italic><tp:taxon-name><tp:taxon-name-part taxon-name-part-type="genus" reg="Polistes">P.</tp:taxon-name-part> <tp:taxon-name-part taxon-name-part-type="species" reg="semenowi">semenowi</tp:taxon-name-part></tp:taxon-name></italic> occupies mainly the SE part (Ticino and southern Grison valleys, except for two records from the canton of Valais).</p></tp:treatment-sec><tp:treatment-sec sec-type="biology" id="SECID0EFMDI"><title>Biology.</title><p>According to <xref ref-type="bibr" rid="B11">Cervo (2006)</xref>, <italic><tp:taxon-name><tp:taxon-name-part taxon-name-part-type="genus" reg="Polistes">P.</tp:taxon-name-part> <tp:taxon-name-part taxon-name-part-type="species" reg="austroccidentalis">austroccidentalis</tp:taxon-name-part></tp:taxon-name></italic> is an obligate social parasite, normally of <italic><tp:taxon-name><tp:taxon-name-part taxon-name-part-type="genus" reg="Polistes">P.</tp:taxon-name-part> <tp:taxon-name-part taxon-name-part-type="species" reg="dominula">dominula</tp:taxon-name-part></tp:taxon-name></italic>, but occasionally also of <italic><tp:taxon-name><tp:taxon-name-part taxon-name-part-type="genus" reg="Polistes">P.</tp:taxon-name-part> <tp:taxon-name-part taxon-name-part-type="species" reg="nimpha">nimpha</tp:taxon-name-part></tp:taxon-name></italic>. Corresponding to its ubiquitous, euryoecious main host (<italic><tp:taxon-name><tp:taxon-name-part taxon-name-part-type="genus" reg="Polistes">P.</tp:taxon-name-part> <tp:taxon-name-part taxon-name-part-type="species" reg="dominula">dominula</tp:taxon-name-part></tp:taxon-name></italic>), <italic><tp:taxon-name><tp:taxon-name-part taxon-name-part-type="genus" reg="Polistes">P.</tp:taxon-name-part> <tp:taxon-name-part taxon-name-part-type="species" reg="austroccidentalis">austroccidentalis</tp:taxon-name-part></tp:taxon-name></italic> can be found in a wide variety of open and semi-open habitats, but up to now it apparently avoids the northern part of its host‘s range. The altitudinal records (n= 20) for <italic><tp:taxon-name><tp:taxon-name-part taxon-name-part-type="genus" reg="Polistes">P.</tp:taxon-name-part> <tp:taxon-name-part taxon-name-part-type="species" reg="austroccidentalis">austroccidentalis</tp:taxon-name-part></tp:taxon-name></italic> range from near sea level (Carpentras, France) to 2600 m in Spain (Sierra Nevada, Andalusia) and 2150 m in Morocco. The seasonal records (n = 67) range from March (Vaiamonte, Portugal) to 21 September in Switzerland (Ausserberg, VS) or 28. September in Morocco (males only), but most individuals were observed from May to August, at least in Switzerland (<abbrev xmlns:xlink="http://www.w3.org/1999/xlink" content-type="institution" xlink:title="Centre Suisse de Cartographie de la Faune, Neuchâtel, Switzerland" id="ABBRID0ERODI" xlink:type="simple">CSCF</abbrev> in litt.). There, the earliest record for males is 12 July (Erschmatt, VS), the latest for females 29 August (Martigny, VS).</p></tp:treatment-sec><tp:treatment-sec sec-type="Genetic data" id="SECID0EWODI"><title>Genetic data.</title><p>Specimens from south-central Europe and Morocco only showed a small genetic distance.</p></tp:treatment-sec><tp:treatment-sec sec-type="etymology" id="SECID0E2ODI"><title>Etymology.</title><p>The name is a combination of the Latin adjectives “australis” (southern) and “occidentalis” (western), because of its southwestern distribution in Europe.</p></tp:treatment-sec><tp:treatment-sec><!--Section generated to contain objects referenced in tp:taxon-treatment.--><fig id="F1" position="float" orientation="portrait"><label>Figures 1–12.</label><caption><p>
                  <italic><tp:taxon-name><tp:taxon-name-part taxon-name-part-type="genus" reg="Polistes">Polistes</tp:taxon-name-part></tp:taxon-name></italic> heads in frontal view. <bold>1</bold> <italic><tp:taxon-name><tp:taxon-name-part taxon-name-part-type="genus" reg="Polistes">P.</tp:taxon-name-part> <tp:taxon-name-part taxon-name-part-type="species" reg="albellus">albellus</tp:taxon-name-part></tp:taxon-name></italic> <bold>2</bold> <italic><tp:taxon-name><tp:taxon-name-part taxon-name-part-type="genus" reg="Polistes">P.</tp:taxon-name-part> <tp:taxon-name-part taxon-name-part-type="species" reg="associus">associus</tp:taxon-name-part></tp:taxon-name></italic> <bold>3</bold> <italic><tp:taxon-name><tp:taxon-name-part taxon-name-part-type="genus" reg="Polistes">P.</tp:taxon-name-part> <tp:taxon-name-part taxon-name-part-type="species" reg="atrimandibularis">atrimandibularis</tp:taxon-name-part></tp:taxon-name></italic> <bold>4</bold> <italic><tp:taxon-name><tp:taxon-name-part taxon-name-part-type="genus" reg="Polistes">P.</tp:taxon-name-part> <tp:taxon-name-part taxon-name-part-type="species" reg="austroccidentalis">austroccidentalis</tp:taxon-name-part></tp:taxon-name></italic> sp. n. <bold>5</bold> <italic><tp:taxon-name><tp:taxon-name-part taxon-name-part-type="genus" reg="Polistes">P.</tp:taxon-name-part> <tp:taxon-name-part taxon-name-part-type="species" reg="biglumis">biglumis</tp:taxon-name-part></tp:taxon-name></italic>, <bold>6</bold> <italic><tp:taxon-name><tp:taxon-name-part taxon-name-part-type="genus" reg="Polistes">P.</tp:taxon-name-part> <tp:taxon-name-part taxon-name-part-type="species" reg="bischoffi">bischoffi</tp:taxon-name-part></tp:taxon-name></italic> (Switzerland) <bold>7</bold> <italic><tp:taxon-name><tp:taxon-name-part taxon-name-part-type="genus" reg="Polistes">P.</tp:taxon-name-part> <tp:taxon-name-part taxon-name-part-type="species" reg="bischoffi">bischoffi</tp:taxon-name-part></tp:taxon-name></italic> (France) <bold>8</bold> <italic><tp:taxon-name><tp:taxon-name-part taxon-name-part-type="genus" reg="Polistes">P.</tp:taxon-name-part> <tp:taxon-name-part taxon-name-part-type="species" reg="bucharensis">bucharensis</tp:taxon-name-part></tp:taxon-name></italic> (Crete) <bold>9</bold> <italic><tp:taxon-name><tp:taxon-name-part taxon-name-part-type="genus" reg="Polistes">P.</tp:taxon-name-part> <tp:taxon-name-part taxon-name-part-type="species" reg="bucharensis">bucharensis</tp:taxon-name-part></tp:taxon-name></italic> (Turkey) <bold>10</bold> <italic><tp:taxon-name><tp:taxon-name-part taxon-name-part-type="genus" reg="Polistes">P.</tp:taxon-name-part> <tp:taxon-name-part taxon-name-part-type="species" reg="dominula">dominula</tp:taxon-name-part></tp:taxon-name></italic> (Germany) <bold>11</bold> <italic><tp:taxon-name><tp:taxon-name-part taxon-name-part-type="genus" reg="Polistes">P.</tp:taxon-name-part> <tp:taxon-name-part taxon-name-part-type="species" reg="dominula">dominula</tp:taxon-name-part></tp:taxon-name></italic> (Hungary) <bold>12</bold> <italic><tp:taxon-name><tp:taxon-name-part taxon-name-part-type="genus" reg="Polistes">P.</tp:taxon-name-part> <tp:taxon-name-part taxon-name-part-type="species" reg="dominula">dominula</tp:taxon-name-part></tp:taxon-name></italic> (Hungary).</p></caption><graphic xmlns:xlink="http://www.w3.org/1999/xlink" xlink:href="zookeys-713-053-g001.jpg" position="float" orientation="portrait" xlink:type="simple" id="oo_166054.jpg"/></fig></tp:treatment-sec><ref-list><ref id="B11"><mixed-citation xmlns:xlink="http://www.w3.org/1999/xlink" xlink:type="simple">
          <person-group><name name-style="western"><surname>Cervo</surname><given-names>R</given-names></name></person-group> (<year>2006</year>) <article-title><italic><tp:taxon-name><tp:taxon-name-part taxon-name-part-type="genus">Polistes</tp:taxon-name-part></tp:taxon-name></italic> wasps and their social parasites: an overview.</article-title> <source>Annales Zoologici Fennici</source> <volume>43</volume>: <fpage>531</fpage>–<lpage>549</lpage>.</mixed-citation></ref></ref-list></tp:taxon-treatment>
