# Supplementary material for: Revision of the West Palaearctic Polistes Latreille, with the descriptions of two species – an integrative approach using morphology and DNA barcodes (Hymenoptera, Vespidae)
Source: Zookeys. 2017 Nov 2;(713):53–112. doi: 10.3897/zookeys.713.11335 (PMC5674218; doi:10.3897/zookeys.713.11335)
Supplement: XML Treatment for Polistes biglumis [file zookeys.713.11335-treatment5.xml]

<!DOCTYPE tp:taxon-treatment
  PUBLIC "-//TaxonX//DTD Taxonomic Treatment Publishing DTD v0 20100105//EN" "tax-treatment-NSO.dtd">
<tp:taxon-treatment xmlns:tp="http://www.plazi.org/taxpub"><tp:treatment-meta><kwd-group><label>Taxon classification</label><kwd><named-content xmlns:xlink="http://www.w3.org/1999/xlink" content-type="kingdom">Animalia</named-content></kwd><kwd><named-content xmlns:xlink="http://www.w3.org/1999/xlink" content-type="order">Hymenoptera</named-content></kwd><kwd><named-content xmlns:xlink="http://www.w3.org/1999/xlink" content-type="family">Vespidae</named-content></kwd></kwd-group><mixed-citation publication-type="journal"><person-group><name><surname>Schmid-Egger</surname><given-names>Christian</given-names></name><name><surname>van Achterberg</surname><given-names>Kees</given-names></name><name><surname>Neumeyer</surname><given-names>Rainer</given-names></name><name><surname>Jérôme Morinière</surname><given-names/></name><name><surname>Schmidt</surname><given-names>Stefan</given-names></name></person-group><article-title>Revision of the West Palaearctic <italic><tp:taxon-name><tp:taxon-name-part taxon-name-part-type="genus" reg="Polistes">Polistes</tp:taxon-name-part></tp:taxon-name></italic> Latreille, with the descriptions of two species – an integrative approach using morphology and DNA barcodes (<tp:taxon-name><tp:taxon-name-part taxon-name-part-type="order">Hymenoptera</tp:taxon-name-part></tp:taxon-name>, <tp:taxon-name><tp:taxon-name-part taxon-name-part-type="family">Vespidae</tp:taxon-name-part></tp:taxon-name>)</article-title><source>Zookeys</source><day>2</day><month>11</month><year>2017</year><volume>2017</volume><issue>713</issue><fpage>53</fpage><lpage>112</lpage><pub-id pub-id-type="doi">10.3897/zookeys.713.11335</pub-id></mixed-citation></tp:treatment-meta><tp:nomenclature><tp:taxon-name>
              <tp:taxon-name-part taxon-name-part-type="genus" reg="Polistes">Polistes</tp:taxon-name-part>
              <tp:taxon-name-part taxon-name-part-type="species" reg="biglumis">biglumis</tp:taxon-name-part>
            </tp:taxon-name><tp:taxon-authority>(Linnaeus)</tp:taxon-authority><xref ref-type="fig" rid="F1">Fig. 5</xref><tp:nomenclature-citation-list><tp:nomenclature-citation><tp:taxon-name>
                  <tp:taxon-name-part taxon-name-part-type="genus" reg="Vespa">Vespa</tp:taxon-name-part> <tp:taxon-name-part taxon-name-part-type="species" reg="biglumis">biglumis</tp:taxon-name-part></tp:taxon-name><comment>Linnaeus, 1758, Systema naturae 1 (Editio decima): 573. – Holotype female (<named-content xmlns:xlink="http://www.w3.org/1999/xlink" content-type="dwc:institutional_code" xlink:type="simple">LSL</named-content>, examined by <abbrev xmlns:xlink="http://www.w3.org/1999/xlink" xlink:title="Rainer Neumeyer, Zürich, Switzerland" id="ABBRID0E2QDI" xlink:type="simple">RN</abbrev>), designated by Day (1979), type locality: Europe.</comment></tp:nomenclature-citation><tp:nomenclature-citation><tp:taxon-name>
                  <tp:taxon-name-part taxon-name-part-type="genus" reg="Vespa">Vespa</tp:taxon-name-part> <tp:taxon-name-part taxon-name-part-type="species" reg="rupestris">rupestris</tp:taxon-name-part></tp:taxon-name><comment>Linnaeus, 1758, Systema naturae 1 (Editio decima): 573. – Holotype male (<named-content xmlns:xlink="http://www.w3.org/1999/xlink" content-type="dwc:institutional_code" xlink:type="simple">LSL</named-content>, examined by <abbrev xmlns:xlink="http://www.w3.org/1999/xlink" xlink:title="Rainer Neumeyer, Zürich, Switzerland" id="ABBRID0ERRDI" xlink:type="simple">RN</abbrev>), designated by Day (1979), type locality: Sweden.</comment></tp:nomenclature-citation><tp:nomenclature-citation><tp:taxon-name>
                  <tp:taxon-name-part taxon-name-part-type="genus" reg="Vespa">Vespa</tp:taxon-name-part> <tp:taxon-name-part taxon-name-part-type="species" reg="bimaculata">bimaculata</tp:taxon-name-part></tp:taxon-name><comment>Geoffroy in Fourcroy, 1785, Entomologia parisiensis, sive catalogus insectorum quae in agro parisiensi reperiuntur, vol. 2: 433. – Holotype female (type lost; see <xref ref-type="bibr" rid="B3">Blüthgen 1961</xref>: 54), type locality: near Paris, France.</comment></tp:nomenclature-citation><tp:nomenclature-citation><tp:taxon-name>
                  <tp:taxon-name-part taxon-name-part-type="genus" reg="Polistes">Polistes</tp:taxon-name-part> <tp:taxon-name-part taxon-name-part-type="species" reg="geoffroyi">geoffroyi</tp:taxon-name-part></tp:taxon-name><comment>Lepeletier &amp; Serville, 1825, In: Latreille M (Ed) Encyclopédie Méthodique, Histoire Naturelle. Insectes. Vol. 10: 173. – Syntypes males, females (<named-content xmlns:xlink="http://www.w3.org/1999/xlink" content-type="dwc:institutional_code" xlink:type="simple">MNHN</named-content>, 1 female and 1 male examined by <abbrev xmlns:xlink="http://www.w3.org/1999/xlink" xlink:title="Rainer Neumeyer, Zürich, Switzerland" id="ABBRID0EYSDI" xlink:type="simple">RN</abbrev>), type locality: France.</comment></tp:nomenclature-citation><tp:nomenclature-citation><tp:taxon-name>
                  <tp:taxon-name-part taxon-name-part-type="genus" reg="Polistes">Polistes</tp:taxon-name-part> <tp:taxon-name-part taxon-name-part-type="species" reg="dubia">dubia</tp:taxon-name-part></tp:taxon-name><comment>Kohl, 1898, Annalen des kaiserlich-königlichen Naturhistorischen Hofmuseums, Wien 13: 90 + Taf. III. – Lectotype male (<named-content xmlns:xlink="http://www.w3.org/1999/xlink" content-type="dwc:institutional_code" xlink:type="simple">NHMW</named-content>, examined by <abbrev xmlns:xlink="http://www.w3.org/1999/xlink" xlink:title="Rainer Neumeyer, Zürich, Switzerland" id="ABBRID0EOTDI" xlink:type="simple">RN</abbrev> &amp; <abbrev xmlns:xlink="http://www.w3.org/1999/xlink" xlink:title="Kees van Achterberg, Leiden, The Netherlands" id="ABBRID0ESTDI" xlink:type="simple">CvA</abbrev>), designated by <xref ref-type="bibr" rid="B2">Blüthgen (1943</xref>: 128), type locality: Brühl, Austria.</comment></tp:nomenclature-citation><tp:nomenclature-citation><tp:taxon-name>
                  <tp:taxon-name-part taxon-name-part-type="genus" reg="Polistes">Polistes</tp:taxon-name-part> <tp:taxon-name-part taxon-name-part-type="species" reg="kohli">kohli</tp:taxon-name-part></tp:taxon-name><comment>Dalla Torre, 1904, <tp:taxon-name><tp:taxon-name-part taxon-name-part-type="family">Vespidae</tp:taxon-name-part></tp:taxon-name>. Genera Insectorum 19: 70. – Replacement name for <tp:taxon-name><tp:taxon-name-part taxon-name-part-type="genus" reg="Polistes">Polistes</tp:taxon-name-part> <tp:taxon-name-part taxon-name-part-type="species" reg="dubia">dubia</tp:taxon-name-part></tp:taxon-name> Kohl, 1898, nec de Saussure, 1867.</comment></tp:nomenclature-citation><tp:nomenclature-citation><tp:taxon-name>
                  <tp:taxon-name-part taxon-name-part-type="genus" reg="Polistes">Polistes</tp:taxon-name-part> <tp:taxon-name-part taxon-name-part-type="species" reg="bimaculatus">bimaculatus</tp:taxon-name-part> <tp:taxon-name-part taxon-name-part-type="infraspecific-rank">var.</tp:taxon-name-part> <tp:taxon-name-part taxon-name-part-type="variety" reg="arduinoi">arduinoi</tp:taxon-name-part></tp:taxon-name><comment>Guiglia, 1948, Mem. Soc. Entomol. Ital. 27, Fasc. Suppl.: 14 (key), 22. – 2 syntype females (<named-content xmlns:xlink="http://www.w3.org/1999/xlink" content-type="dwc:institutional_code" xlink:type="simple">MSNG</named-content>, not examined), type locality: Ponte di Legno, Lombardia (Italy).</comment></tp:nomenclature-citation><tp:nomenclature-citation><tp:taxon-name>
                  <tp:taxon-name-part taxon-name-part-type="genus" reg="Polistes">Polistes</tp:taxon-name-part> <tp:taxon-name-part taxon-name-part-type="species" reg="pamirensis">pamirensis</tp:taxon-name-part></tp:taxon-name><comment>Zirngiebl, 1955: Mitt. Münchner Entomol. Ges. 44/45: 381–383. – Syntypes 4 females (<named-content xmlns:xlink="http://www.w3.org/1999/xlink" content-type="dwc:institutional_code" xlink:type="simple">ZSM</named-content>, examined by <abbrev xmlns:xlink="http://www.w3.org/1999/xlink" xlink:title="Rainer Neumeyer, Zürich, Switzerland" id="ABBRID0EBWDI" xlink:type="simple">RN</abbrev>), type locality: “Umss-Tugai”, probably in the area of eastern Uzbekistan to southwestern Tadjikistan.</comment></tp:nomenclature-citation><tp:nomenclature-citation><tp:taxon-name>
                  <tp:taxon-name-part taxon-name-part-type="genus" reg="Polistes">Polistes</tp:taxon-name-part> <tp:taxon-name-part taxon-name-part-type="species" reg="pamirensis">pamirensis</tp:taxon-name-part> <tp:taxon-name-part taxon-name-part-type="infraspecific-rank">var.</tp:taxon-name-part> <tp:taxon-name-part taxon-name-part-type="variety" reg="soikai">soikai</tp:taxon-name-part></tp:taxon-name><comment>Zirngiebl, 1955, Mitt. Münchner Entomol. Ges. 44/45: 383. –Holotype female (<named-content xmlns:xlink="http://www.w3.org/1999/xlink" content-type="dwc:institutional_code" xlink:type="simple">ZSM</named-content>, examined by <abbrev xmlns:xlink="http://www.w3.org/1999/xlink" xlink:title="Rainer Neumeyer, Zürich, Switzerland" id="ABBRID0E5WDI" xlink:type="simple">RN</abbrev>), type locality: “Umss-Tugai”, probably in the area of eastern Uzbekistan to southwestern Tadjikistan.</comment></tp:nomenclature-citation><tp:nomenclature-citation><tp:taxon-name>
                  <tp:taxon-name-part taxon-name-part-type="genus" reg="Polistes">Polistes</tp:taxon-name-part> <tp:taxon-name-part taxon-name-part-type="species" reg="pamirensis">pamirensis</tp:taxon-name-part> <tp:taxon-name-part taxon-name-part-type="infraspecific-rank">var.</tp:taxon-name-part> <tp:taxon-name-part taxon-name-part-type="variety" reg="interruptus">interruptus</tp:taxon-name-part></tp:taxon-name><comment>Zirngiebl, 1955, Mitt. Münchner Entomol. Ges. 44/45: 383. – Holotype female (<named-content xmlns:xlink="http://www.w3.org/1999/xlink" content-type="dwc:institutional_code" xlink:type="simple">ZSM</named-content>, examined by <abbrev xmlns:xlink="http://www.w3.org/1999/xlink" xlink:title="Rainer Neumeyer, Zürich, Switzerland" id="ABBRID0E2XDI" xlink:type="simple">RN</abbrev>), type locality: “Umss-Tugai”, probably in the area of eastern Uzbekistan to southwestern Tadjikistan.</comment></tp:nomenclature-citation><tp:nomenclature-citation><tp:taxon-name>
                  <tp:taxon-name-part taxon-name-part-type="genus" reg="Polistes">Polistes</tp:taxon-name-part> <tp:taxon-name-part taxon-name-part-type="species" reg="bimaculatus">bimaculatus</tp:taxon-name-part> <tp:taxon-name-part taxon-name-part-type="infraspecific-rank">var.</tp:taxon-name-part> <tp:taxon-name-part taxon-name-part-type="variety" reg="pamirensis">pamirensis</tp:taxon-name-part></tp:taxon-name><comment>Zirngiebl, 1955: 385, var. status.</comment></tp:nomenclature-citation><tp:nomenclature-citation><tp:taxon-name>
                  <tp:taxon-name-part taxon-name-part-type="genus" reg="Polistes">Polistes</tp:taxon-name-part> <tp:taxon-name-part taxon-name-part-type="species" reg="bimaculatus">bimaculatus</tp:taxon-name-part> <tp:taxon-name-part taxon-name-part-type="infraspecific-rank">var.</tp:taxon-name-part> <tp:taxon-name-part taxon-name-part-type="variety" reg="nigrinotum">nigrinotum</tp:taxon-name-part></tp:taxon-name><comment>Zirngiebl, 1955, Mitt. Münchner Entomol. Ges. 44/45: 385. – Holotype female (<named-content xmlns:xlink="http://www.w3.org/1999/xlink" content-type="dwc:institutional_code" xlink:type="simple">ZSM</named-content>, examined by <abbrev xmlns:xlink="http://www.w3.org/1999/xlink" xlink:title="Rainer Neumeyer, Zürich, Switzerland" id="ABBRID0ELZDI" xlink:type="simple">RN</abbrev>), type locality: Althegnenberg, Germany.</comment></tp:nomenclature-citation><tp:nomenclature-citation><tp:taxon-name>
                  <tp:taxon-name-part taxon-name-part-type="genus" reg="Polistes">Polistes</tp:taxon-name-part> <tp:taxon-name-part taxon-name-part-type="species" reg="biglumis">biglumis</tp:taxon-name-part> <tp:taxon-name-part taxon-name-part-type="subspecies" reg="alpium">alpium</tp:taxon-name-part></tp:taxon-name><comment>Blüthgen, 1957, Rev. Fac. Sci. Univ. Istanbul, Ser. B, 22 (3): 163. Holotype female (<named-content xmlns:xlink="http://www.w3.org/1999/xlink" content-type="dwc:institutional_code" xlink:type="simple">MFNB</named-content>, examined by <abbrev xmlns:xlink="http://www.w3.org/1999/xlink" content-type="institution" xlink:title="Christian Schmid-Egger, Berlin, Germany" id="ABBRID0EF1DI" xlink:type="simple">CSE</abbrev>). Type locality: Ulu Dagh [Uludağ], Turkey.</comment></tp:nomenclature-citation></tp:nomenclature-citation-list></tp:nomenclature><tp:treatment-sec sec-type="remarks" id="SECID0EK1DI"><title>Remarks.</title><p>See <xref ref-type="bibr" rid="B25">Neumeyer et al. (2014)</xref> for detailed comments about taxonomy.</p></tp:treatment-sec><tp:treatment-sec sec-type="diagnosis" id="SECID0EU1DI"><title>Diagnosis.</title><p>The female shares a dark brown to black upper side of antennal segments with <italic><tp:taxon-name><tp:taxon-name-part taxon-name-part-type="genus" reg="Polistes">P.</tp:taxon-name-part> <tp:taxon-name-part taxon-name-part-type="species" reg="albellus">albellus</tp:taxon-name-part></tp:taxon-name></italic> (see under <italic><tp:taxon-name><tp:taxon-name-part taxon-name-part-type="genus" reg="Polistes">P.</tp:taxon-name-part> <tp:taxon-name-part taxon-name-part-type="species" reg="albellus">albellus</tp:taxon-name-part></tp:taxon-name></italic> for recognition). The other species of the <italic><tp:taxon-name><tp:taxon-name-part taxon-name-part-type="genus" reg="Polistes">P.</tp:taxon-name-part> <tp:taxon-name-part taxon-name-part-type="species" reg="gallicus">gallicus</tp:taxon-name-part></tp:taxon-name></italic> group have lighter antennal segments (except northern <italic><tp:taxon-name><tp:taxon-name-part taxon-name-part-type="genus" reg="Polistes">P.</tp:taxon-name-part> <tp:taxon-name-part taxon-name-part-type="species" reg="foederatus">foederatus</tp:taxon-name-part></tp:taxon-name></italic>). The male has broad, convex temples in dorsal view and the clypeal disk without impressions or lateral ridges, similar to that of <italic><tp:taxon-name><tp:taxon-name-part taxon-name-part-type="genus" reg="Polistes">P.</tp:taxon-name-part> <tp:taxon-name-part taxon-name-part-type="species" reg="dominula">dominula</tp:taxon-name-part></tp:taxon-name></italic> and <italic><tp:taxon-name><tp:taxon-name-part taxon-name-part-type="genus" reg="Polistes">P.</tp:taxon-name-part> <tp:taxon-name-part taxon-name-part-type="species" reg="bucharensis">bucharensis</tp:taxon-name-part></tp:taxon-name></italic>.</p></tp:treatment-sec><tp:treatment-sec sec-type="distribution" id="SECID0E33DI"><title>Distribution.</title><p>Europe including Norway and Sweden south of 65° N to Turkey, Central Asia. <xref ref-type="bibr" rid="B17">Guiglia (1972)</xref> also mentioned N Africa, Iran and Mongolia, but these records require confirmation. <italic><tp:taxon-name><tp:taxon-name-part taxon-name-part-type="genus" reg="Polistes">Polistes</tp:taxon-name-part> <tp:taxon-name-part taxon-name-part-type="species" reg="biglumis">biglumis</tp:taxon-name-part></tp:taxon-name></italic> occurs up to 2400 m in the European Alps. The presence in Greece is confirmed by a male from Mt. Olympus, eastern slope, 2200-2500 m a.s.l., 20.ix.1989, leg. T. Osten, coll. <abbrev xmlns:xlink="http://www.w3.org/1999/xlink" content-type="institution" xlink:title="Christian Schmid-Egger, Berlin, Germany" id="ABBRID0ER4DI" xlink:type="simple">CSE</abbrev>), removing doubts expressed by <xref ref-type="bibr" rid="B1">Arens (2011)</xref>.</p></tp:treatment-sec><tp:treatment-sec sec-type="material" id="SECID0E14DI"><title>Specimens examined.</title><p>Europe: Austria, Belgium, France, Germany, Greece, Italy, Netherlands, Sweden, Switzerland. Asia: Tajikistan, Turkey, Uzbekistan.</p></tp:treatment-sec><tp:treatment-sec sec-type="Genetic data" id="SECID0E64DI"><title>Genetic data.</title><p>
              <italic><tp:taxon-name><tp:taxon-name-part taxon-name-part-type="genus" reg="Polistes">Polistes</tp:taxon-name-part> <tp:taxon-name-part taxon-name-part-type="species" reg="biglumis">biglumis</tp:taxon-name-part></tp:taxon-name></italic> consists of two closely placed subclusters which share the same BIN (Suppl. material <xref ref-type="supplementary-material" rid="S2">2</xref>: NJ tree, and Fig. <xref ref-type="fig" rid="F9">58</xref>). Specimens from the Aosta valley in NW Italy form a geographic subcluster that is separated from a second subcluster consisting of specimens from NW Italy and SE Germany.</p><fig id="F6" position="float" orientation="portrait"><label>Figures 46–49.</label><caption><p>
                  <italic><tp:taxon-name><tp:taxon-name-part taxon-name-part-type="genus" reg="Polistes">Polistes</tp:taxon-name-part> <tp:taxon-name-part taxon-name-part-type="species" reg="maroccanus">maroccanus</tp:taxon-name-part></tp:taxon-name></italic> sp. n. Holotype female. <bold>46</bold> habitus, lateral view <bold>47</bold> habitus, dorsal view <bold>48</bold> lower part of head in frontal view <bold>49</bold> head in ventral view.</p></caption><graphic xmlns:xlink="http://www.w3.org/1999/xlink" xlink:href="zookeys-713-053-g006.jpg" position="float" orientation="portrait" xlink:type="simple" id="oo_166059.jpg"/></fig><fig id="F7" position="float" orientation="portrait"><label>Figures 50–56.</label><caption><p>
                  <italic><tp:taxon-name><tp:taxon-name-part taxon-name-part-type="genus" reg="Polistes">Polistes</tp:taxon-name-part> <tp:taxon-name-part taxon-name-part-type="species" reg="maroccanus">maroccanus</tp:taxon-name-part></tp:taxon-name></italic> sp. n. Holotype female. <bold>50</bold> mesosoma in lateral view, <bold>51</bold> mesosoma in dorsal view <bold>52</bold> metasoma in dorsal view <bold>53</bold> metasoma in ventrolateral view <bold>54</bold> head in frontal view <bold>55</bold> head in dorsal view <bold>56</bold> head in lateral view.</p></caption><graphic xmlns:xlink="http://www.w3.org/1999/xlink" xlink:href="zookeys-713-053-g007.jpg" position="float" orientation="portrait" xlink:type="simple" id="oo_166060.jpg"/></fig></tp:treatment-sec><tp:treatment-sec><!--Section generated to contain objects referenced in tp:taxon-treatment.--><fig id="F1" position="float" orientation="portrait"><label>Figures 1–12.</label><caption><p>
                  <italic><tp:taxon-name><tp:taxon-name-part taxon-name-part-type="genus" reg="Polistes">Polistes</tp:taxon-name-part></tp:taxon-name></italic> heads in frontal view. <bold>1</bold> <italic><tp:taxon-name><tp:taxon-name-part taxon-name-part-type="genus" reg="Polistes">P.</tp:taxon-name-part> <tp:taxon-name-part taxon-name-part-type="species" reg="albellus">albellus</tp:taxon-name-part></tp:taxon-name></italic> <bold>2</bold> <italic><tp:taxon-name><tp:taxon-name-part taxon-name-part-type="genus" reg="Polistes">P.</tp:taxon-name-part> <tp:taxon-name-part taxon-name-part-type="species" reg="associus">associus</tp:taxon-name-part></tp:taxon-name></italic> <bold>3</bold> <italic><tp:taxon-name><tp:taxon-name-part taxon-name-part-type="genus" reg="Polistes">P.</tp:taxon-name-part> <tp:taxon-name-part taxon-name-part-type="species" reg="atrimandibularis">atrimandibularis</tp:taxon-name-part></tp:taxon-name></italic> <bold>4</bold> <italic><tp:taxon-name><tp:taxon-name-part taxon-name-part-type="genus" reg="Polistes">P.</tp:taxon-name-part> <tp:taxon-name-part taxon-name-part-type="species" reg="austroccidentalis">austroccidentalis</tp:taxon-name-part></tp:taxon-name></italic> sp. n. <bold>5</bold> <italic><tp:taxon-name><tp:taxon-name-part taxon-name-part-type="genus" reg="Polistes">P.</tp:taxon-name-part> <tp:taxon-name-part taxon-name-part-type="species" reg="biglumis">biglumis</tp:taxon-name-part></tp:taxon-name></italic>, <bold>6</bold> <italic><tp:taxon-name><tp:taxon-name-part taxon-name-part-type="genus" reg="Polistes">P.</tp:taxon-name-part> <tp:taxon-name-part taxon-name-part-type="species" reg="bischoffi">bischoffi</tp:taxon-name-part></tp:taxon-name></italic> (Switzerland) <bold>7</bold> <italic><tp:taxon-name><tp:taxon-name-part taxon-name-part-type="genus" reg="Polistes">P.</tp:taxon-name-part> <tp:taxon-name-part taxon-name-part-type="species" reg="bischoffi">bischoffi</tp:taxon-name-part></tp:taxon-name></italic> (France) <bold>8</bold> <italic><tp:taxon-name><tp:taxon-name-part taxon-name-part-type="genus" reg="Polistes">P.</tp:taxon-name-part> <tp:taxon-name-part taxon-name-part-type="species" reg="bucharensis">bucharensis</tp:taxon-name-part></tp:taxon-name></italic> (Crete) <bold>9</bold> <italic><tp:taxon-name><tp:taxon-name-part taxon-name-part-type="genus" reg="Polistes">P.</tp:taxon-name-part> <tp:taxon-name-part taxon-name-part-type="species" reg="bucharensis">bucharensis</tp:taxon-name-part></tp:taxon-name></italic> (Turkey) <bold>10</bold> <italic><tp:taxon-name><tp:taxon-name-part taxon-name-part-type="genus" reg="Polistes">P.</tp:taxon-name-part> <tp:taxon-name-part taxon-name-part-type="species" reg="dominula">dominula</tp:taxon-name-part></tp:taxon-name></italic> (Germany) <bold>11</bold> <italic><tp:taxon-name><tp:taxon-name-part taxon-name-part-type="genus" reg="Polistes">P.</tp:taxon-name-part> <tp:taxon-name-part taxon-name-part-type="species" reg="dominula">dominula</tp:taxon-name-part></tp:taxon-name></italic> (Hungary) <bold>12</bold> <italic><tp:taxon-name><tp:taxon-name-part taxon-name-part-type="genus" reg="Polistes">P.</tp:taxon-name-part> <tp:taxon-name-part taxon-name-part-type="species" reg="dominula">dominula</tp:taxon-name-part></tp:taxon-name></italic> (Hungary).</p></caption><graphic xmlns:xlink="http://www.w3.org/1999/xlink" xlink:href="zookeys-713-053-g001.jpg" position="float" orientation="portrait" xlink:type="simple" id="oo_166054.jpg"/></fig><supplementary-material xmlns:xlink="http://www.w3.org/1999/xlink" id="S2" position="float" orientation="portrait" xlink:type="simple"><label>Supplementary material 2</label><caption><p>NJ tree</p></caption><p>Data type: Adobe Acrobat Document (.pdf)</p><p>Explanation note: phylogenic data.</p><media xlink:href="zookeys-713-053-s002.pdf" mimetype="application" mime-subtype="pdf" position="float" orientation="portrait" xlink:type="simple" id="oo_166128.pdf"/><permissions><license xlink:type="simple"><license-p>This dataset is made available under the Open Database License (http://opendatacommons.org/licenses/odbl/1.0/). The Open Database License (ODbL) is a license agreement intended to allow users to freely share, modify, and use this Dataset while maintaining this same freedom for others, provided that the original source and author(s) are credited.</license-p></license></permissions><attrib specific-use="authors">Christian Schmid-Egger, Kees van Achterberg, Rainer Neumeyer, Jérôme Morinière, Stefan Schmidt</attrib></supplementary-material><fig id="F9" position="float" orientation="portrait"><label>Figure 58.</label><caption><p>Phylogenetic tree resulting from Bayesian analysis of <abbrev xmlns:xlink="http://www.w3.org/1999/xlink" xlink:title="cytochrome oxidase c" id="ABBRID0EPUBK" xlink:type="simple">COI</abbrev> sequence data. Number in brackets after terminal branch labels (Process ID) indicate number of haplotype sequences. Numbers on branches denote posterior probability values (omitted for branches within species).</p></caption><graphic xmlns:xlink="http://www.w3.org/1999/xlink" xlink:href="zookeys-713-053-g009.jpg" position="float" orientation="portrait" xlink:type="simple" id="oo_166062.jpg"/></fig></tp:treatment-sec><ref-list><ref id="B3"><mixed-citation xmlns:xlink="http://www.w3.org/1999/xlink" xlink:type="simple">
          <person-group><name name-style="western"><surname>Blüthgen</surname><given-names>P</given-names></name></person-group> (<year>1961</year>) <article-title>Die Faltenwespen Mitteleuropas (<tp:taxon-name><tp:taxon-name-part taxon-name-part-type="order">Hymenoptera</tp:taxon-name-part></tp:taxon-name>, <tp:taxon-name><tp:taxon-name-part taxon-name-part-type="above-genus">Diploptera</tp:taxon-name-part></tp:taxon-name>).</article-title> <source>Abhandlungen der Deutschen Akademie der Wissenschaften zu Berlin, Klasse für Chemie, Geologie und Biologie</source> <volume>1961</volume>(<issue>2</issue>): <fpage>1</fpage>–<lpage>251</lpage>.</mixed-citation></ref><ref id="B2"><mixed-citation xmlns:xlink="http://www.w3.org/1999/xlink" xlink:type="simple">
          <person-group><name name-style="western"><surname>Blüthgen</surname><given-names>P</given-names></name></person-group> (<year>1943</year>) <article-title>Die europäischen Polistinen (Hym. <tp:taxon-name><tp:taxon-name-part taxon-name-part-type="family">Vespidae</tp:taxon-name-part></tp:taxon-name> <tp:taxon-name><tp:taxon-name-part taxon-name-part-type="subfamily">Vespinae</tp:taxon-name-part></tp:taxon-name>). Archiv für Naturgeschichte, N.F.</article-title> <volume>12</volume>(<issue>1</issue>): <fpage>94</fpage>–<lpage>129</lpage>.</mixed-citation></ref><ref id="B25"><mixed-citation xmlns:xlink="http://www.w3.org/1999/xlink" xlink:type="simple">
          <person-group><name name-style="western"><surname>Neumeyer</surname><given-names>R</given-names></name><name name-style="western"><surname>Baur</surname><given-names>H</given-names></name><name name-style="western"><surname>Guex</surname><given-names>GD</given-names></name><name name-style="western"><surname>Praz</surname><given-names>C</given-names></name></person-group> (<year>2014</year>) <article-title>A new species of the paper wasp genus <italic><tp:taxon-name><tp:taxon-name-part taxon-name-part-type="genus">Polistes</tp:taxon-name-part></tp:taxon-name></italic> (<tp:taxon-name><tp:taxon-name-part taxon-name-part-type="order">Hymenoptera</tp:taxon-name-part></tp:taxon-name>, <tp:taxon-name><tp:taxon-name-part taxon-name-part-type="family">Vespidae</tp:taxon-name-part></tp:taxon-name>, <tp:taxon-name><tp:taxon-name-part taxon-name-part-type="subfamily">Polistinae</tp:taxon-name-part></tp:taxon-name>) in Europe revealed by morphometrics and molecular analyses.</article-title> <source>ZooKeys</source> <volume>400</volume>: <fpage>67</fpage>–<lpage>118</lpage>. <ext-link xlink:type="simple" ext-link-type="doi" xlink:href="10.3897/zookeys.400.6611">https://doi.org/10.3897/zookeys.400.6611</ext-link></mixed-citation></ref><ref id="B17"><mixed-citation xmlns:xlink="http://www.w3.org/1999/xlink" xlink:type="simple">
          <person-group><name name-style="western"><surname>Guiglia</surname><given-names>D</given-names></name></person-group> (<year>1972</year>) Les guêpes sociales (<tp:taxon-name><tp:taxon-name-part taxon-name-part-type="order">Hymenoptera</tp:taxon-name-part></tp:taxon-name> <tp:taxon-name><tp:taxon-name-part taxon-name-part-type="family">Vespidae</tp:taxon-name-part></tp:taxon-name>) d’Europe occidentale et septentrionale. Masson et Cie editeurs, Paris, viii + 181 pp., [3 pls.]</mixed-citation></ref><ref id="B1"><mixed-citation xmlns:xlink="http://www.w3.org/1999/xlink" xlink:type="simple">
          <person-group><name name-style="western"><surname>Arens</surname><given-names>W</given-names></name></person-group> (<year>2011</year>) <article-title>Die sozialen Faltenwespen der Peloponnes (<tp:taxon-name><tp:taxon-name-part taxon-name-part-type="order">Hymenoptera</tp:taxon-name-part></tp:taxon-name>: <tp:taxon-name><tp:taxon-name-part taxon-name-part-type="family">Vespidae</tp:taxon-name-part></tp:taxon-name>, <tp:taxon-name><tp:taxon-name-part taxon-name-part-type="subfamily">Polistinae</tp:taxon-name-part></tp:taxon-name>), mit Beschreibung einer neuen <italic><tp:taxon-name><tp:taxon-name-part taxon-name-part-type="genus">Polistes</tp:taxon-name-part></tp:taxon-name></italic>-Art und einem regionalen <italic><tp:taxon-name><tp:taxon-name-part taxon-name-part-type="genus">Polistes</tp:taxon-name-part></tp:taxon-name></italic>-Bestimmungsschlüssel.</article-title> <source>Linzer biologische Beiträge</source> <volume>43</volume>(<issue>1</issue>): <fpage>443</fpage>–<lpage>481</lpage>.</mixed-citation></ref></ref-list></tp:taxon-treatment>
