# Supplementary material for: Revision of the West Palaearctic Polistes Latreille, with the descriptions of two species – an integrative approach using morphology and DNA barcodes (Hymenoptera, Vespidae)
Source: Zookeys. 2017 Nov 2;(713):53–112. doi: 10.3897/zookeys.713.11335 (PMC5674218; doi:10.3897/zookeys.713.11335)
Supplement: XML Treatment for Polistes bucharensis [file zookeys.713.11335-treatment7.xml]

<!DOCTYPE tp:taxon-treatment
  PUBLIC "-//TaxonX//DTD Taxonomic Treatment Publishing DTD v0 20100105//EN" "tax-treatment-NSO.dtd">
<tp:taxon-treatment xmlns:tp="http://www.plazi.org/taxpub"><tp:treatment-meta><kwd-group><label>Taxon classification</label><kwd><named-content xmlns:xlink="http://www.w3.org/1999/xlink" content-type="kingdom">Animalia</named-content></kwd><kwd><named-content xmlns:xlink="http://www.w3.org/1999/xlink" content-type="order">Hymenoptera</named-content></kwd><kwd><named-content xmlns:xlink="http://www.w3.org/1999/xlink" content-type="family">Vespidae</named-content></kwd></kwd-group><mixed-citation publication-type="journal"><person-group><name><surname>Schmid-Egger</surname><given-names>Christian</given-names></name><name><surname>van Achterberg</surname><given-names>Kees</given-names></name><name><surname>Neumeyer</surname><given-names>Rainer</given-names></name><name><surname>Jérôme Morinière</surname><given-names/></name><name><surname>Schmidt</surname><given-names>Stefan</given-names></name></person-group><article-title>Revision of the West Palaearctic <italic><tp:taxon-name><tp:taxon-name-part taxon-name-part-type="genus" reg="Polistes">Polistes</tp:taxon-name-part></tp:taxon-name></italic> Latreille, with the descriptions of two species – an integrative approach using morphology and DNA barcodes (<tp:taxon-name><tp:taxon-name-part taxon-name-part-type="order">Hymenoptera</tp:taxon-name-part></tp:taxon-name>, <tp:taxon-name><tp:taxon-name-part taxon-name-part-type="family">Vespidae</tp:taxon-name-part></tp:taxon-name>)</article-title><source>Zookeys</source><day>2</day><month>11</month><year>2017</year><volume>2017</volume><issue>713</issue><fpage>53</fpage><lpage>112</lpage><pub-id pub-id-type="doi">10.3897/zookeys.713.11335</pub-id></mixed-citation></tp:treatment-meta><tp:nomenclature><tp:taxon-name>
              <tp:taxon-name-part taxon-name-part-type="genus" reg="Polistes">Polistes</tp:taxon-name-part>
              <tp:taxon-name-part taxon-name-part-type="species" reg="bucharensis">bucharensis</tp:taxon-name-part>
            </tp:taxon-name><tp:taxon-authority>Erichson</tp:taxon-authority><tp:taxon-status xmlns:xlink="http://www.w3.org/1999/xlink" xlink:type="simple">stat. rev.</tp:taxon-status><xref ref-type="fig" rid="F1">Figs 8</xref><xref ref-type="fig" rid="F1">, 9</xref><tp:nomenclature-citation-list><tp:nomenclature-citation><tp:taxon-name>
                  <tp:taxon-name-part taxon-name-part-type="genus" reg="Polistes">Polistes</tp:taxon-name-part> <tp:taxon-name-part taxon-name-part-type="species" reg="bucharensis">bucharensis</tp:taxon-name-part></tp:taxon-name><comment>Erichson, 1849, Mem. Acad. Sci. St. Petersburg (6)6: 307. – Holotype female (depository unknown), type locality: Uzbekistan “Bokhara“ (= Bukhara). <bold>Sp. restit.</bold></comment></tp:nomenclature-citation><tp:nomenclature-citation><tp:taxon-name>
                  <tp:taxon-name-part taxon-name-part-type="genus" reg="Polistes">Polistes</tp:taxon-name-part> <tp:taxon-name-part taxon-name-part-type="species" reg="gallica">gallica</tp:taxon-name-part> <tp:taxon-name-part taxon-name-part-type="infraspecific-rank">var.</tp:taxon-name-part> <tp:taxon-name-part taxon-name-part-type="variety" reg="ornata">ornata</tp:taxon-name-part></tp:taxon-name><comment>Weyrauch, 1938, Arbeit. Physiol. Angewand. Entomol. Berlin-Dahlem 5: 278, nec Lepeletier, 1836. – Female lectotype (lost), designated by <xref ref-type="bibr" rid="B41">Weyrauch (1939</xref>: 154), type locality: Astrabad [Gorgan], Iran. <bold>Syn. n.</bold> (previously considered a synonym of <tp:taxon-name><tp:taxon-name-part taxon-name-part-type="genus" reg="Polistes">P.</tp:taxon-name-part> <tp:taxon-name-part taxon-name-part-type="species" reg="dominula">dominula</tp:taxon-name-part></tp:taxon-name>)</comment></tp:nomenclature-citation><tp:nomenclature-citation><tp:taxon-name>
                  <tp:taxon-name-part taxon-name-part-type="genus" reg="Polistes">Polistes</tp:taxon-name-part> <tp:taxon-name-part taxon-name-part-type="species" reg="gallica">gallica</tp:taxon-name-part> <tp:taxon-name-part taxon-name-part-type="infraspecific-rank">var.</tp:taxon-name-part> <tp:taxon-name-part taxon-name-part-type="variety" reg="pacifica">pacifica</tp:taxon-name-part></tp:taxon-name><comment>Weyrauch, 1939, nec Fabricius, 1804, Arch. Naturgesch. (N. F.) 8: 155–156. – Holotype female (depository unknown), type locality: China. Synonymy likely but requiring confirmation through examination of types.</comment></tp:nomenclature-citation><tp:nomenclature-citation><tp:taxon-name>
                  <tp:taxon-name-part taxon-name-part-type="genus" reg="Polistes">Polistes</tp:taxon-name-part> <tp:taxon-name-part taxon-name-part-type="species" reg="gallicus">gallicus</tp:taxon-name-part> <tp:taxon-name-part taxon-name-part-type="subspecies" reg="pseudopacificus">pseudopacificus</tp:taxon-name-part></tp:taxon-name><comment>Giordani Soika, 1970, Ann. Hist.-Nat. Mus. Natl. Hung., Zool. 62: 326. Replacement name for <italic>pacificus</italic> Weyrauch, 1939, nec Fabricius, 1804.</comment></tp:nomenclature-citation><tp:nomenclature-citation><tp:taxon-name>
                  <tp:taxon-name-part taxon-name-part-type="genus" reg="Polistes">Polistes</tp:taxon-name-part> <tp:taxon-name-part taxon-name-part-type="species" reg="iranus">iranus</tp:taxon-name-part></tp:taxon-name><comment>Guiglia, 1976, Boll. Mus. Civ. Stor. Nat. Venezia 28 (1976): 99; description of male and female. – Holotype female (<named-content xmlns:xlink="http://www.w3.org/1999/xlink" content-type="dwc:institutional_code" xlink:type="simple">MSNV</named-content>, not examined), type locality „Daria Namak“ [salt steppe near Dariun], Fars (Iran). <bold>Syn. n.</bold></comment></tp:nomenclature-citation><tp:nomenclature-citation><tp:taxon-name>
                  <tp:taxon-name-part taxon-name-part-type="genus" reg="Polistes">Polistes</tp:taxon-name-part> <tp:taxon-name-part taxon-name-part-type="species" reg="gallicus">gallicus</tp:taxon-name-part> <tp:taxon-name-part taxon-name-part-type="subspecies" reg="muchei">muchei</tp:taxon-name-part></tp:taxon-name><comment>Gusenleitner, 1976, Nachrichtenbl. Bayer. Entomol. 25(6): 118. – Holotype male (<named-content xmlns:xlink="http://www.w3.org/1999/xlink" content-type="dwc:institutional_code" xlink:type="simple">OLL</named-content>, not examined), type locality: “Kislovods” [Kislovodsk], northern Caucasus (Russia). Paratypes from Kislovodsk and from Turkey/Artvin. Six male paratypes (<named-content xmlns:xlink="http://www.w3.org/1999/xlink" content-type="dwc:institutional_code" xlink:type="simple">MFNB</named-content>, examined by <abbrev xmlns:xlink="http://www.w3.org/1999/xlink" content-type="institution" xlink:title="Christian Schmid-Egger, Berlin, Germany" id="ABBRID0E5PAK" xlink:type="simple">CSE</abbrev>). <bold>Syn. n.</bold> (previously considered a synonym of <tp:taxon-name><tp:taxon-name-part taxon-name-part-type="genus" reg="Polistes">P.</tp:taxon-name-part> <tp:taxon-name-part taxon-name-part-type="species" reg="dominula">dominula</tp:taxon-name-part></tp:taxon-name>)</comment></tp:nomenclature-citation></tp:nomenclature-citation-list></tp:nomenclature><tp:treatment-sec sec-type="Remarks and genetic data" id="SECID0EIRGD"><title>Remarks and genetic data.</title><p>
            <italic><tp:taxon-name><tp:taxon-name-part taxon-name-part-type="genus" reg="Polistes">Polistes</tp:taxon-name-part> <tp:taxon-name-part taxon-name-part-type="species" reg="bucharensis">bucharensis</tp:taxon-name-part></tp:taxon-name></italic> is recognized as a valid species distinct from <italic><tp:taxon-name><tp:taxon-name-part taxon-name-part-type="genus" reg="Polistes">P.</tp:taxon-name-part> <tp:taxon-name-part taxon-name-part-type="species" reg="dominula">dominula</tp:taxon-name-part></tp:taxon-name></italic> here. Its taxonomic status has been controversial. It was formerly treated as valid species (<italic><tp:taxon-name><tp:taxon-name-part taxon-name-part-type="genus" reg="Polistes">P.</tp:taxon-name-part> <tp:taxon-name-part taxon-name-part-type="species" reg="iranus">iranus</tp:taxon-name-part></tp:taxon-name></italic>) by Guigla (1976), as subspecies of <italic><tp:taxon-name><tp:taxon-name-part taxon-name-part-type="genus" reg="Polistes">P.</tp:taxon-name-part> <tp:taxon-name-part taxon-name-part-type="species" reg="dominula">dominula</tp:taxon-name-part></tp:taxon-name></italic> (e.g. <xref ref-type="bibr" rid="B18">Gusenleitner 1976</xref>), or as a synonym of <italic><tp:taxon-name><tp:taxon-name-part taxon-name-part-type="genus" reg="Polistes">P.</tp:taxon-name-part> <tp:taxon-name-part taxon-name-part-type="species" reg="dominula">dominula</tp:taxon-name-part></tp:taxon-name></italic> (<xref ref-type="bibr" rid="B7">Carpenter 1996</xref>). In our opinion <italic><tp:taxon-name><tp:taxon-name-part taxon-name-part-type="genus" reg="Polistes">P.</tp:taxon-name-part> <tp:taxon-name-part taxon-name-part-type="species" reg="bucharensis">bucharensis</tp:taxon-name-part></tp:taxon-name></italic> is clearly distinguishable from <italic><tp:taxon-name><tp:taxon-name-part taxon-name-part-type="genus" reg="Polistes">P.</tp:taxon-name-part> <tp:taxon-name-part taxon-name-part-type="species" reg="dominula">dominula</tp:taxon-name-part></tp:taxon-name></italic> by colour pattern, by shape of the male clypeus and by the genetic data.</p><p>Specimens from Mongolia and China (= <italic><tp:taxon-name><tp:taxon-name-part taxon-name-part-type="genus" reg="Polistes">Polistes</tp:taxon-name-part> <tp:taxon-name-part taxon-name-part-type="species" reg="gallicus">gallicus</tp:taxon-name-part> <tp:taxon-name-part taxon-name-part-type="subspecies" reg="pseudopacificus">pseudopacificus</tp:taxon-name-part></tp:taxon-name></italic>) probably belong to <italic><tp:taxon-name><tp:taxon-name-part taxon-name-part-type="genus" reg="Polistes">P.</tp:taxon-name-part> <tp:taxon-name-part taxon-name-part-type="species" reg="bucharensis">bucharensis</tp:taxon-name-part></tp:taxon-name></italic> and not to <italic><tp:taxon-name><tp:taxon-name-part taxon-name-part-type="genus" reg="Polistes">P.</tp:taxon-name-part> <tp:taxon-name-part taxon-name-part-type="species" reg="dominula">dominula</tp:taxon-name-part></tp:taxon-name></italic>, as indicated by <xref ref-type="bibr" rid="B15">Giordani Soika (1970)</xref>.</p><p>The species was first described from Uzbekistan and later as <tp:taxon-name><tp:taxon-name-part taxon-name-part-type="genus" reg="Polistes">Polistes</tp:taxon-name-part> <tp:taxon-name-part taxon-name-part-type="species" reg="gallica">gallica</tp:taxon-name-part> <tp:taxon-name-part taxon-name-part-type="infraspecific-rank">var.</tp:taxon-name-part> <tp:taxon-name-part taxon-name-part-type="variety" reg="ornata">ornata</tp:taxon-name-part></tp:taxon-name> and as <italic><tp:taxon-name><tp:taxon-name-part taxon-name-part-type="genus" reg="Polistes">Polistes</tp:taxon-name-part> <tp:taxon-name-part taxon-name-part-type="species" reg="iranus">iranus</tp:taxon-name-part></tp:taxon-name></italic> from Iran. It was not possible to examine types of these taxa, but their descriptions agree well with examined specimens. Also, we could examine a large series of specimens from the type locality of <italic><tp:taxon-name><tp:taxon-name-part taxon-name-part-type="genus" reg="Polistes">P.</tp:taxon-name-part> <tp:taxon-name-part taxon-name-part-type="species" reg="bucharensis">bucharensis</tp:taxon-name-part></tp:taxon-name></italic> from “Bukhara” in <named-content xmlns:xlink="http://www.w3.org/1999/xlink" content-type="dwc:institutional_code" xlink:type="simple">MFNB</named-content>, which also agree with description of <italic><tp:taxon-name><tp:taxon-name-part taxon-name-part-type="genus" reg="Polistes">P.</tp:taxon-name-part> <tp:taxon-name-part taxon-name-part-type="species" reg="bucharensis">bucharensis</tp:taxon-name-part></tp:taxon-name></italic>. Therefore, the valid name for this taxon is <italic><tp:taxon-name><tp:taxon-name-part taxon-name-part-type="genus" reg="Polistes">Polistes</tp:taxon-name-part> <tp:taxon-name-part taxon-name-part-type="species" reg="bucharensis">bucharensis</tp:taxon-name-part></tp:taxon-name></italic> Erichson, 1849 sp. restit.; and <italic><tp:taxon-name><tp:taxon-name-part taxon-name-part-type="genus" reg="Polistes">Polistes</tp:taxon-name-part> <tp:taxon-name-part taxon-name-part-type="species" reg="iranus">iranus</tp:taxon-name-part></tp:taxon-name></italic> syn. n. is a new synonym of <italic><tp:taxon-name><tp:taxon-name-part taxon-name-part-type="genus" reg="Polistes">P.</tp:taxon-name-part> <tp:taxon-name-part taxon-name-part-type="species" reg="bucharensis">bucharensis</tp:taxon-name-part></tp:taxon-name></italic>.</p><p>Another problematic taxon in this group is <italic><tp:taxon-name><tp:taxon-name-part taxon-name-part-type="genus" reg="Polistes">P.</tp:taxon-name-part> <tp:taxon-name-part taxon-name-part-type="species" reg="gallicus">gallicus</tp:taxon-name-part> <tp:taxon-name-part taxon-name-part-type="subspecies" reg="muchei">muchei</tp:taxon-name-part></tp:taxon-name></italic>. It was described by <xref ref-type="bibr" rid="B18">Gusenleitner (1976)</xref> from northern Caucasus and eastern Turkey as a subspecies of <italic><tp:taxon-name><tp:taxon-name-part taxon-name-part-type="genus" reg="Polistes">P.</tp:taxon-name-part> <tp:taxon-name-part taxon-name-part-type="species" reg="gallicus">gallicus</tp:taxon-name-part></tp:taxon-name></italic> (now <italic><tp:taxon-name><tp:taxon-name-part taxon-name-part-type="genus" reg="Polistes">P.</tp:taxon-name-part> <tp:taxon-name-part taxon-name-part-type="species" reg="dominula">dominula</tp:taxon-name-part></tp:taxon-name></italic>) based on reduced pale marks in the male and whitish yellow or ivory instead of yellow ground colour. Six male paratypes and a non-type male from eastern Turkey (Kars, identified by J. Gusenleitner as <italic><tp:taxon-name><tp:taxon-name-part taxon-name-part-type="genus" reg="Polistes">P.</tp:taxon-name-part> <tp:taxon-name-part taxon-name-part-type="species" reg="gallicus">gallicus</tp:taxon-name-part> <tp:taxon-name-part taxon-name-part-type="subspecies" reg="muchei">muchei</tp:taxon-name-part></tp:taxon-name></italic>, in coll. <abbrev xmlns:xlink="http://www.w3.org/1999/xlink" content-type="institution" xlink:title="Christian Schmid-Egger, Berlin, Germany" id="ABBRID0EHZAK" xlink:type="simple">CSE</abbrev>) were examined by <abbrev xmlns:xlink="http://www.w3.org/1999/xlink" content-type="institution" xlink:title="Christian Schmid-Egger, Berlin, Germany" id="ABBRID0EMZAK" xlink:type="simple">CSE</abbrev>. They agree with typical <italic><tp:taxon-name><tp:taxon-name-part taxon-name-part-type="genus" reg="Polistes">P.</tp:taxon-name-part> <tp:taxon-name-part taxon-name-part-type="species" reg="bucharensis">bucharensis</tp:taxon-name-part></tp:taxon-name></italic> by having the mesosternum black and the clypeal ridges present. The male from Kars differs by an all-black mesonotum and by a black medial spot on clypeus. Consequently, we treat “<italic>muchei</italic>” (based on males) as a dark and whitish colour form of <italic><tp:taxon-name><tp:taxon-name-part taxon-name-part-type="genus" reg="Polistes">P.</tp:taxon-name-part> <tp:taxon-name-part taxon-name-part-type="species" reg="bucharensis">bucharensis</tp:taxon-name-part></tp:taxon-name></italic> and not as a form of <italic><tp:taxon-name><tp:taxon-name-part taxon-name-part-type="genus" reg="Polistes">P.</tp:taxon-name-part> <tp:taxon-name-part taxon-name-part-type="species" reg="dominula">dominula</tp:taxon-name-part></tp:taxon-name></italic> (= former <italic><tp:taxon-name><tp:taxon-name-part taxon-name-part-type="genus" reg="Polistes">P.</tp:taxon-name-part> <tp:taxon-name-part taxon-name-part-type="species" reg="gallicus">gallicus</tp:taxon-name-part></tp:taxon-name></italic>). It is probably restricted to mountainous regions of NE Turkey and the Caucasus. This assignment is based on colour and morphology alone and requires verification through sequence data.</p><p>According to the description by <xref ref-type="bibr" rid="B18">Gusenleitner (1976)</xref>, the female paratypes of <italic><tp:taxon-name><tp:taxon-name-part taxon-name-part-type="genus" reg="Polistes">P.</tp:taxon-name-part> <tp:taxon-name-part taxon-name-part-type="species" reg="muchei">muchei</tp:taxon-name-part></tp:taxon-name></italic> differ markedly from typical <italic><tp:taxon-name><tp:taxon-name-part taxon-name-part-type="genus" reg="Polistes">P.</tp:taxon-name-part> <tp:taxon-name-part taxon-name-part-type="species" reg="bucharensis">bucharensis</tp:taxon-name-part></tp:taxon-name></italic> by a reduction of the pale body colour. The mesoscutum is black and the clypeus has a transverse band. We cannot rule out that the type series of <italic><tp:taxon-name><tp:taxon-name-part taxon-name-part-type="genus" reg="Polistes">P.</tp:taxon-name-part> <tp:taxon-name-part taxon-name-part-type="species" reg="muchei">muchei</tp:taxon-name-part></tp:taxon-name></italic> includes <italic><tp:taxon-name><tp:taxon-name-part taxon-name-part-type="genus" reg="Polistes">P.</tp:taxon-name-part> <tp:taxon-name-part taxon-name-part-type="species" reg="nimpha">nimpha</tp:taxon-name-part></tp:taxon-name></italic> specimens. Two non-type females from Kagisman (eastern Turkey, collected by <abbrev xmlns:xlink="http://www.w3.org/1999/xlink" content-type="institution" xlink:title="Christian Schmid-Egger, Berlin, Germany" id="ABBRID0ER3AK" xlink:type="simple">CSE</abbrev> together with the above-mentioned male) belong to two species: one to <italic><tp:taxon-name><tp:taxon-name-part taxon-name-part-type="genus" reg="Polistes">P.</tp:taxon-name-part> <tp:taxon-name-part taxon-name-part-type="species" reg="bucharensis">bucharensis</tp:taxon-name-part></tp:taxon-name></italic> (typical form) and other to <italic><tp:taxon-name><tp:taxon-name-part taxon-name-part-type="genus" reg="Polistes">P.</tp:taxon-name-part> <tp:taxon-name-part taxon-name-part-type="species" reg="nimpha">nimpha</tp:taxon-name-part></tp:taxon-name></italic> (with extreme extended pale colour pattern: clypeus and <!--PageBreak-->genae all yellow, however, with the mesoscutum and the hypopygium (sternite VI) all black.</p><p>Based on the material that was available for us it appears that two taxa of this lineage occur in eastern Turkey and the Caucasus: <italic><tp:taxon-name><tp:taxon-name-part taxon-name-part-type="genus" reg="Polistes">P.</tp:taxon-name-part> <tp:taxon-name-part taxon-name-part-type="species" reg="bucharensis">bucharensis</tp:taxon-name-part></tp:taxon-name></italic> and <italic><tp:taxon-name><tp:taxon-name-part taxon-name-part-type="genus" reg="Polistes">P.</tp:taxon-name-part> <tp:taxon-name-part taxon-name-part-type="species" reg="nimpha">nimpha</tp:taxon-name-part></tp:taxon-name></italic>. Males can be recognized easily by morphological characters (see key to species), whereas the identification of females is hampered by an extraordinary colour variation (extreme pale forms occur together with extreme dark forms). They can be distinguished by characters given in the key (mainly by colour of the hypopygium (sternite VI): yellow in <italic><tp:taxon-name><tp:taxon-name-part taxon-name-part-type="genus" reg="Polistes">P.</tp:taxon-name-part> <tp:taxon-name-part taxon-name-part-type="species" reg="bucharensis">bucharensis</tp:taxon-name-part></tp:taxon-name></italic>, mainly black or reddish in <italic><tp:taxon-name><tp:taxon-name-part taxon-name-part-type="genus" reg="Polistes">P.</tp:taxon-name-part> <tp:taxon-name-part taxon-name-part-type="species" reg="nimpha">nimpha</tp:taxon-name-part></tp:taxon-name></italic>). In addition, the sculpture of the lower half of the mesopleuron is coarser in <italic><tp:taxon-name><tp:taxon-name-part taxon-name-part-type="genus" reg="Polistes">P.</tp:taxon-name-part> <tp:taxon-name-part taxon-name-part-type="species" reg="bucharensis">bucharensis</tp:taxon-name-part></tp:taxon-name></italic> than in <italic><tp:taxon-name><tp:taxon-name-part taxon-name-part-type="genus" reg="Polistes">P.</tp:taxon-name-part> <tp:taxon-name-part taxon-name-part-type="species" reg="nimpha">nimpha</tp:taxon-name-part></tp:taxon-name></italic> (where it is finer, with overlap in a few specimens). Results of DNA barcoding of females is needed to confirm this hypothesis. Another problem is a white coloured form of <italic><tp:taxon-name><tp:taxon-name-part taxon-name-part-type="genus" reg="Polistes">P.</tp:taxon-name-part> <tp:taxon-name-part taxon-name-part-type="species" reg="nimpha">nimpha</tp:taxon-name-part></tp:taxon-name></italic> in Iraq (“<italic><tp:taxon-name><tp:taxon-name-part taxon-name-part-type="genus" reg="Polistes">P.</tp:taxon-name-part> <tp:taxon-name-part taxon-name-part-type="species" reg="nimpha">nimpha</tp:taxon-name-part> <tp:taxon-name-part taxon-name-part-type="subspecies" reg="irakensis">irakensis</tp:taxon-name-part></tp:taxon-name></italic>”, see discussion under <italic><tp:taxon-name><tp:taxon-name-part taxon-name-part-type="genus" reg="Polistes">P.</tp:taxon-name-part> <tp:taxon-name-part taxon-name-part-type="species" reg="nimpha">nimpha</tp:taxon-name-part></tp:taxon-name></italic>).</p><p>The <named-content xmlns:xlink="http://www.w3.org/1999/xlink" content-type="dwc:institutional_code" xlink:type="simple">MFNB</named-content> houses a large series of females from West Pamir, collected in 1928 by Reinig. This taxon is darker than typical <italic><tp:taxon-name><tp:taxon-name-part taxon-name-part-type="genus" reg="Polistes">P.</tp:taxon-name-part> <tp:taxon-name-part taxon-name-part-type="species" reg="bucharensis">bucharensis</tp:taxon-name-part></tp:taxon-name></italic> from Bukhara or Turkey (yellow band on gena of female medially largely interrupted, mesoscutum black, tergites with narrow pale bands, and pale colour whitish instead of yellow). The specimens have the clypeus all whitish yellow, the clypeal disc is punctate with large punctures and has some bristles. They probably also represent a dark high-elevation form of <italic><tp:taxon-name><tp:taxon-name-part taxon-name-part-type="genus" reg="Polistes">P.</tp:taxon-name-part> <tp:taxon-name-part taxon-name-part-type="species" reg="bucharensis">bucharensis</tp:taxon-name-part></tp:taxon-name></italic>. The colour variation of Central Asian specimens is not understood well and requires examination of more material.</p><p>Three barcoded specimens from Crete were assigned a separate BIN (Tab. <xref ref-type="table" rid="T1">1</xref>). Their colour pattern is intermediate between <italic><tp:taxon-name><tp:taxon-name-part taxon-name-part-type="genus" reg="Polistes">P.</tp:taxon-name-part> <tp:taxon-name-part taxon-name-part-type="species" reg="bucharensis">bucharensis</tp:taxon-name-part></tp:taxon-name></italic> and <italic><tp:taxon-name><tp:taxon-name-part taxon-name-part-type="genus" reg="Polistes">P.</tp:taxon-name-part> <tp:taxon-name-part taxon-name-part-type="species" reg="dominula">dominula</tp:taxon-name-part></tp:taxon-name></italic> (see description below) but genetically they are most similar to <italic><tp:taxon-name><tp:taxon-name-part taxon-name-part-type="genus" reg="Polistes">P.</tp:taxon-name-part> <tp:taxon-name-part taxon-name-part-type="species" reg="bucharensis">bucharensis</tp:taxon-name-part></tp:taxon-name></italic> from Cyprus. Therefore, we treat them as an island form of <italic><tp:taxon-name><tp:taxon-name-part taxon-name-part-type="genus" reg="Polistes">P.</tp:taxon-name-part> <tp:taxon-name-part taxon-name-part-type="species" reg="bucharensis">bucharensis</tp:taxon-name-part></tp:taxon-name></italic>. It is possible that the population from Crete represents a distinct species but further research is required to clarify the taxonomic status of the involved species.</p><p>The specimens barcoded fall into four clusters that were assigned three different BINs (Suppl. material <xref ref-type="supplementary-material" rid="S2">2</xref>: NJ tree). The species shows distinct geographic subclustering with specimens originating from Crete, Cyprus, and Azerbaijan. Specimens from Crete differ morphologically distinctly from those of Cyprus (see discussion above), whereas two of the examined specimens from Azerbaijan are similar to the specimens from Cyprus.</p><p>A single specimen from Azerbaijan has been assigned a different BIN, whereas another specimen from Azerbaijan that is morphologically similar to the remaining females of <italic><tp:taxon-name><tp:taxon-name-part taxon-name-part-type="genus" reg="Polistes">P.</tp:taxon-name-part> <tp:taxon-name-part taxon-name-part-type="species" reg="bucharensis">bucharensis</tp:taxon-name-part></tp:taxon-name></italic> agrees genetically with <italic><tp:taxon-name><tp:taxon-name-part taxon-name-part-type="genus" reg="Polistes">P.</tp:taxon-name-part> <tp:taxon-name-part taxon-name-part-type="species" reg="dominula">dominula</tp:taxon-name-part></tp:taxon-name></italic> from Central Europe (Suppl. material <xref ref-type="supplementary-material" rid="S2">2</xref>: NJ tree). More specimens from this region need to be examined to be able to assess the morphological variation of each potential species in this group and its status in relation to <italic><tp:taxon-name><tp:taxon-name-part taxon-name-part-type="genus" reg="Polistes">P.</tp:taxon-name-part> <tp:taxon-name-part taxon-name-part-type="species" reg="dominula">dominula</tp:taxon-name-part></tp:taxon-name></italic>. It is probable that several other genetically distinct taxonomic units of this <italic><tp:taxon-name><tp:taxon-name-part taxon-name-part-type="genus" reg="Polistes">P.</tp:taxon-name-part> <tp:taxon-name-part taxon-name-part-type="species" reg="dominula">dominula</tp:taxon-name-part></tp:taxon-name>/<tp:taxon-name><tp:taxon-name-part taxon-name-part-type="genus" reg="Polistes">P.</tp:taxon-name-part> <tp:taxon-name-part taxon-name-part-type="species" reg="bucharensis">bucharensis</tp:taxon-name-part></tp:taxon-name></italic> species complex occur in this region.</p></tp:treatment-sec><tp:treatment-sec sec-type="diagnosis" id="SECID0EIFBK"><title>Diagnosis.</title><p>
              <italic><tp:taxon-name><tp:taxon-name-part taxon-name-part-type="genus" reg="Polistes">Polistes</tp:taxon-name-part> <tp:taxon-name-part taxon-name-part-type="species" reg="bucharensis">bucharensis</tp:taxon-name-part></tp:taxon-name></italic> is similar to <italic><tp:taxon-name><tp:taxon-name-part taxon-name-part-type="genus" reg="Polistes">P.</tp:taxon-name-part> <tp:taxon-name-part taxon-name-part-type="species" reg="dominula">dominula</tp:taxon-name-part></tp:taxon-name></italic>, and both sexes can be distinguished by the continuous wide yellow band on the temple (gena); seen in lateral <!--PageBreak-->view it is more than half as wide as the temple and extends along the entire posterior margin of the eye (specimens from Crete are different, see below). In <italic><tp:taxon-name><tp:taxon-name-part taxon-name-part-type="genus" reg="Polistes">P.</tp:taxon-name-part> <tp:taxon-name-part taxon-name-part-type="species" reg="dominula">dominula</tp:taxon-name-part></tp:taxon-name></italic>, this band is medially interrupted and less than half as wide as the temple, rarely continuous but then it is constricted medially. In females, the yellow band above the antennae is always connected with the band along the inner eye margin. This band is isolated from the lateral bands in <italic><tp:taxon-name><tp:taxon-name-part taxon-name-part-type="genus" reg="Polistes">P.</tp:taxon-name-part> <tp:taxon-name-part taxon-name-part-type="species" reg="dominula">dominula</tp:taxon-name-part></tp:taxon-name></italic> and it does not reach the inner eye margin.</p><p>Females of <italic><tp:taxon-name><tp:taxon-name-part taxon-name-part-type="genus" reg="Polistes">P.</tp:taxon-name-part> <tp:taxon-name-part taxon-name-part-type="species" reg="bucharensis">bucharensis</tp:taxon-name-part></tp:taxon-name></italic> have an entirely yellow clypeus and a somewhat denser pilosity on the clypeus (the pilosity concerns the dark bristles on the clypeal surface). In females of <italic><tp:taxon-name><tp:taxon-name-part taxon-name-part-type="genus" reg="Polistes">P.</tp:taxon-name-part> <tp:taxon-name-part taxon-name-part-type="species" reg="dominula">dominula</tp:taxon-name-part></tp:taxon-name></italic> the colour of the clypeus is variable: entirely yellow (mainly in specimens from Central Europe) or with a black medial spot in 50-70% of specimens from southern Europe and western Turkey (fig. 38/39).</p><p>Sternite II is predominantly black with narrow apical yellow band in <italic><tp:taxon-name><tp:taxon-name-part taxon-name-part-type="genus" reg="Polistes">P.</tp:taxon-name-part> <tp:taxon-name-part taxon-name-part-type="species" reg="bucharensis">bucharensis</tp:taxon-name-part></tp:taxon-name></italic>, the visible part of the remaining sternites is entirely yellow (except in specimens from Cyprus, which have a larger basal part of sternite III black). In <italic><tp:taxon-name><tp:taxon-name-part taxon-name-part-type="genus" reg="Polistes">P.</tp:taxon-name-part> <tp:taxon-name-part taxon-name-part-type="species" reg="dominula">dominula</tp:taxon-name-part></tp:taxon-name></italic>, the visible base of the sternites III-V is always black and the apical yellow band is 0.5-0.7x as wide as the total visible part of the sternite. Additionally, the species can be recognised by the sculpture of the mesopleuron and the lateral face of the propodeum that is markedly coarser in females of <italic><tp:taxon-name><tp:taxon-name-part taxon-name-part-type="genus" reg="Polistes">P.</tp:taxon-name-part> <tp:taxon-name-part taxon-name-part-type="species" reg="bucharensis">bucharensis</tp:taxon-name-part></tp:taxon-name></italic> compared to <italic><tp:taxon-name><tp:taxon-name-part taxon-name-part-type="genus" reg="Polistes">P.</tp:taxon-name-part> <tp:taxon-name-part taxon-name-part-type="species" reg="dominula">dominula</tp:taxon-name-part></tp:taxon-name></italic>.</p><p>Males of <italic><tp:taxon-name><tp:taxon-name-part taxon-name-part-type="genus" reg="Polistes">P.</tp:taxon-name-part> <tp:taxon-name-part taxon-name-part-type="species" reg="bucharensis">bucharensis</tp:taxon-name-part></tp:taxon-name></italic> have the mesosternum always all black, whereas the mesosternum of <italic><tp:taxon-name><tp:taxon-name-part taxon-name-part-type="genus" reg="Polistes">P.</tp:taxon-name-part> <tp:taxon-name-part taxon-name-part-type="species" reg="dominula">dominula</tp:taxon-name-part></tp:taxon-name></italic> males is partly or entirely yellow. The mesosternum has at least two triangular yellow spots subapically (except in specimens from southern Greece, see below). The colour pattern of the sternites is more variable than in females. For distinction from <italic><tp:taxon-name><tp:taxon-name-part taxon-name-part-type="genus" reg="Polistes">P.</tp:taxon-name-part> <tp:taxon-name-part taxon-name-part-type="species" reg="nimpha">nimpha</tp:taxon-name-part></tp:taxon-name></italic> and from species of higher mountains in Central Asia see the key to species and the discussion above.</p></tp:treatment-sec><tp:treatment-sec sec-type="variation" id="SECID0EFKBK"><title>Variations.</title><p>Females from Crete (n = 6) differ from typical <italic><tp:taxon-name><tp:taxon-name-part taxon-name-part-type="genus" reg="Polistes">P.</tp:taxon-name-part> <tp:taxon-name-part taxon-name-part-type="species" reg="bucharensis">bucharensis</tp:taxon-name-part></tp:taxon-name></italic> by a reduction of the yellow body colour. The yellow band of the temple (gena) in lateral view is medially widely interrupted and the clypeus has nearly always a transverse band or medial spot (Fig. <xref ref-type="fig" rid="F4">35</xref>), except one female with entirely yellow clypeus. The yellow band above the antennal sockets is isolated from both lateral bands. Sternites III-VI are all yellow and sternite II has only a narrow yellow apical band.</p><p>The single male that was examined genetically has the mesosternum all black and the yellow band of the temple is medially interrupted. In specimens from Iran the yellow body colour of the only examined male from Arak is replaced by an extreme whitish yellow. For recognition of specimens from Caucasus and E Turkey see discussion on <italic><tp:taxon-name><tp:taxon-name-part taxon-name-part-type="genus" reg="Polistes">P.</tp:taxon-name-part> <tp:taxon-name-part taxon-name-part-type="species" reg="dominula">dominula</tp:taxon-name-part> <tp:taxon-name-part taxon-name-part-type="subspecies" reg="muchei">muchei</tp:taxon-name-part></tp:taxon-name></italic>.</p></tp:treatment-sec><tp:treatment-sec sec-type="distribution" id="SECID0ELLBK"><title>Distribution.</title><p>From Central Turkey to Central Asia, Israel, Iran and Egypt. In Europe only known from Crete and Cyprus. Specimens described from China and Mongolia (not examined) may also belong to <italic><tp:taxon-name><tp:taxon-name-part taxon-name-part-type="genus" reg="Polistes">P.</tp:taxon-name-part> <tp:taxon-name-part taxon-name-part-type="species" reg="bucharensis">bucharensis</tp:taxon-name-part></tp:taxon-name></italic> (see Giordani Soika, 1970).</p></tp:treatment-sec><tp:treatment-sec sec-type="material" id="SECID0E3LBK"><title>Specimens examined.</title><p>Europe: Greece (Crete), Cyprus. Asia: Turkey (Diyarbakir, Hakkari, Van, Esendere, Mersin, Göreme, Kars/Kagisman), Iran (Arak/Besril), Azerbaijan, Uzbekistan (Bukhara), Israel (Arava Valley). Africa: Egypt (female, Oasis Dakhla, 2.ix.1992, <abbrev xmlns:xlink="http://www.w3.org/1999/xlink" content-type="institution" xlink:title="Christian Schmid-Egger, Berlin, Germany" id="ABBRID0ECMBK" xlink:type="simple">CSE</abbrev>).</p><!--PageBreak--></tp:treatment-sec><tp:treatment-sec><!--Section generated to contain objects referenced in tp:taxon-treatment.--><fig id="F1" position="float" orientation="portrait"><label>Figures 1–12.</label><caption><p>
                  <italic><tp:taxon-name><tp:taxon-name-part taxon-name-part-type="genus" reg="Polistes">Polistes</tp:taxon-name-part></tp:taxon-name></italic> heads in frontal view. <bold>1</bold> <italic><tp:taxon-name><tp:taxon-name-part taxon-name-part-type="genus" reg="Polistes">P.</tp:taxon-name-part> <tp:taxon-name-part taxon-name-part-type="species" reg="albellus">albellus</tp:taxon-name-part></tp:taxon-name></italic> <bold>2</bold> <italic><tp:taxon-name><tp:taxon-name-part taxon-name-part-type="genus" reg="Polistes">P.</tp:taxon-name-part> <tp:taxon-name-part taxon-name-part-type="species" reg="associus">associus</tp:taxon-name-part></tp:taxon-name></italic> <bold>3</bold> <italic><tp:taxon-name><tp:taxon-name-part taxon-name-part-type="genus" reg="Polistes">P.</tp:taxon-name-part> <tp:taxon-name-part taxon-name-part-type="species" reg="atrimandibularis">atrimandibularis</tp:taxon-name-part></tp:taxon-name></italic> <bold>4</bold> <italic><tp:taxon-name><tp:taxon-name-part taxon-name-part-type="genus" reg="Polistes">P.</tp:taxon-name-part> <tp:taxon-name-part taxon-name-part-type="species" reg="austroccidentalis">austroccidentalis</tp:taxon-name-part></tp:taxon-name></italic> sp. n. <bold>5</bold> <italic><tp:taxon-name><tp:taxon-name-part taxon-name-part-type="genus" reg="Polistes">P.</tp:taxon-name-part> <tp:taxon-name-part taxon-name-part-type="species" reg="biglumis">biglumis</tp:taxon-name-part></tp:taxon-name></italic>, <bold>6</bold> <italic><tp:taxon-name><tp:taxon-name-part taxon-name-part-type="genus" reg="Polistes">P.</tp:taxon-name-part> <tp:taxon-name-part taxon-name-part-type="species" reg="bischoffi">bischoffi</tp:taxon-name-part></tp:taxon-name></italic> (Switzerland) <bold>7</bold> <italic><tp:taxon-name><tp:taxon-name-part taxon-name-part-type="genus" reg="Polistes">P.</tp:taxon-name-part> <tp:taxon-name-part taxon-name-part-type="species" reg="bischoffi">bischoffi</tp:taxon-name-part></tp:taxon-name></italic> (France) <bold>8</bold> <italic><tp:taxon-name><tp:taxon-name-part taxon-name-part-type="genus" reg="Polistes">P.</tp:taxon-name-part> <tp:taxon-name-part taxon-name-part-type="species" reg="bucharensis">bucharensis</tp:taxon-name-part></tp:taxon-name></italic> (Crete) <bold>9</bold> <italic><tp:taxon-name><tp:taxon-name-part taxon-name-part-type="genus" reg="Polistes">P.</tp:taxon-name-part> <tp:taxon-name-part taxon-name-part-type="species" reg="bucharensis">bucharensis</tp:taxon-name-part></tp:taxon-name></italic> (Turkey) <bold>10</bold> <italic><tp:taxon-name><tp:taxon-name-part taxon-name-part-type="genus" reg="Polistes">P.</tp:taxon-name-part> <tp:taxon-name-part taxon-name-part-type="species" reg="dominula">dominula</tp:taxon-name-part></tp:taxon-name></italic> (Germany) <bold>11</bold> <italic><tp:taxon-name><tp:taxon-name-part taxon-name-part-type="genus" reg="Polistes">P.</tp:taxon-name-part> <tp:taxon-name-part taxon-name-part-type="species" reg="dominula">dominula</tp:taxon-name-part></tp:taxon-name></italic> (Hungary) <bold>12</bold> <italic><tp:taxon-name><tp:taxon-name-part taxon-name-part-type="genus" reg="Polistes">P.</tp:taxon-name-part> <tp:taxon-name-part taxon-name-part-type="species" reg="dominula">dominula</tp:taxon-name-part></tp:taxon-name></italic> (Hungary).</p></caption><graphic xmlns:xlink="http://www.w3.org/1999/xlink" xlink:href="zookeys-713-053-g001.jpg" position="float" orientation="portrait" xlink:type="simple" id="oo_166054.jpg"/></fig><table-wrap id="T1" position="float" orientation="portrait"><label>Table 1.</label><caption><p>Barcoding statistics of <italic><tp:taxon-name><tp:taxon-name-part taxon-name-part-type="genus" reg="Polistes">Polistes</tp:taxon-name-part></tp:taxon-name></italic> species with distribution, Barcode Index Number (BIN), number of specimens (n), mean intraspecific distance, maximum intraspecific distance, nearest neighbour species, and distance to nearest neighbour species. Distances are based on the Kimura 2P model, country codes follow ISO 3166-1.</p></caption><table id="TID0EGVCI" rules="all"><tbody><tr><th rowspan="1" colspan="1">
              <italic><tp:taxon-name><tp:taxon-name-part taxon-name-part-type="genus" reg="Polistes">Polistes</tp:taxon-name-part></tp:taxon-name></italic> species</th><th rowspan="1" colspan="1">BIN</th><th rowspan="1" colspan="1">n</th><th rowspan="1" colspan="1">Country</th><th rowspan="1" colspan="1">Mean intraspecific distance</th><th rowspan="1" colspan="1">Maximum intraspecific distance</th><th rowspan="1" colspan="1">Nearest <italic><tp:taxon-name><tp:taxon-name-part taxon-name-part-type="genus" reg="Polistes">Polistes</tp:taxon-name-part></tp:taxon-name></italic> species</th><th rowspan="1" colspan="1">Distance to NN</th></tr><tr><td rowspan="1" colspan="1">
              <italic><tp:taxon-name><tp:taxon-name-part taxon-name-part-type="genus" reg="Polistes">P.</tp:taxon-name-part> <tp:taxon-name-part taxon-name-part-type="species" reg="albellus">albellus</tp:taxon-name-part></tp:taxon-name></italic>
            </td><td rowspan="1" colspan="1"><ext-link xmlns:xlink="http://www.w3.org/1999/xlink" xlink:type="simple" ext-link-type="uri" xlink:href="http://www.boldsystems.org/index.php/Public_RecordView?processid=AAN3553">BOLD:AAN3553</ext-link></td><td rowspan="1" colspan="1">12</td><td rowspan="1" colspan="1">CH, DE, KZ</td><td rowspan="1" colspan="1">0.03</td><td rowspan="1" colspan="1">0.16</td><td rowspan="1" colspan="1">
              <italic><tp:taxon-name><tp:taxon-name-part taxon-name-part-type="genus" reg="Polistes">P.</tp:taxon-name-part> <tp:taxon-name-part taxon-name-part-type="species" reg="bischoffi">bischoffi</tp:taxon-name-part></tp:taxon-name></italic>
            </td><td rowspan="1" colspan="1">2.31</td></tr><tr><td rowspan="1" colspan="1">
              <italic><tp:taxon-name><tp:taxon-name-part taxon-name-part-type="genus" reg="Polistes">P.</tp:taxon-name-part> <tp:taxon-name-part taxon-name-part-type="species" reg="associus">associus</tp:taxon-name-part></tp:taxon-name></italic>
            </td><td rowspan="1" colspan="1"><ext-link xmlns:xlink="http://www.w3.org/1999/xlink" xlink:type="simple" ext-link-type="uri" xlink:href="http://www.boldsystems.org/index.php/Public_RecordView?processid=ACG2253">BOLD:ACG2253</ext-link></td><td rowspan="1" colspan="1">7</td><td rowspan="1" colspan="1">HR, IT</td><td rowspan="1" colspan="1">0</td><td rowspan="1" colspan="1">0</td><td rowspan="1" colspan="1">
              <italic><tp:taxon-name><tp:taxon-name-part taxon-name-part-type="genus" reg="Polistes">P.</tp:taxon-name-part> <tp:taxon-name-part taxon-name-part-type="species" reg="nimpha">nimpha</tp:taxon-name-part></tp:taxon-name></italic>
            </td><td rowspan="1" colspan="1">4.82</td></tr><tr><td rowspan="1" colspan="1">
              <italic><tp:taxon-name><tp:taxon-name-part taxon-name-part-type="genus" reg="Polistes">P.</tp:taxon-name-part> <tp:taxon-name-part taxon-name-part-type="species" reg="atrimandibularis">atrimandibularis</tp:taxon-name-part></tp:taxon-name></italic>
            </td><td rowspan="1" colspan="1"><ext-link xmlns:xlink="http://www.w3.org/1999/xlink" xlink:type="simple" ext-link-type="uri" xlink:href="http://www.boldsystems.org/index.php/Public_RecordView?processid=AAN4297">BOLD:AAN4297</ext-link></td><td rowspan="1" colspan="1">2</td><td rowspan="1" colspan="1">IT</td><td rowspan="1" colspan="1">0</td><td rowspan="1" colspan="1">0</td><td rowspan="1" colspan="1">
              <italic><tp:taxon-name><tp:taxon-name-part taxon-name-part-type="genus" reg="Polistes">P.</tp:taxon-name-part> <tp:taxon-name-part taxon-name-part-type="species" reg="semenowi">semenowi</tp:taxon-name-part></tp:taxon-name></italic>
            </td><td rowspan="1" colspan="1">1.7</td></tr><tr><td rowspan="1" colspan="1">
              <italic><tp:taxon-name><tp:taxon-name-part taxon-name-part-type="genus" reg="Polistes">P.</tp:taxon-name-part> <tp:taxon-name-part taxon-name-part-type="species" reg="austroccidentalis">austroccidentalis</tp:taxon-name-part></tp:taxon-name></italic>
            </td><td rowspan="1" colspan="1"><ext-link xmlns:xlink="http://www.w3.org/1999/xlink" xlink:type="simple" ext-link-type="uri" xlink:href="http://www.boldsystems.org/index.php/Public_RecordView?processid=ACG1677">BOLD:ACG1677</ext-link></td><td rowspan="1" colspan="1">5</td><td rowspan="1" colspan="1">CH, FR, MA</td><td rowspan="1" colspan="1">0.58</td><td rowspan="1" colspan="1">0.95</td><td rowspan="1" colspan="1">
              <italic><tp:taxon-name><tp:taxon-name-part taxon-name-part-type="genus" reg="Polistes">P.</tp:taxon-name-part> <tp:taxon-name-part taxon-name-part-type="species" reg="atrimandibularis">atrimandibularis</tp:taxon-name-part></tp:taxon-name></italic>
            </td><td rowspan="1" colspan="1">2.18</td></tr><tr><td rowspan="1" colspan="1">
              <italic><tp:taxon-name><tp:taxon-name-part taxon-name-part-type="genus" reg="Polistes">P.</tp:taxon-name-part> <tp:taxon-name-part taxon-name-part-type="species" reg="biglumis">biglumis</tp:taxon-name-part></tp:taxon-name></italic>
            </td><td rowspan="1" colspan="1"><ext-link xmlns:xlink="http://www.w3.org/1999/xlink" xlink:type="simple" ext-link-type="uri" xlink:href="http://www.boldsystems.org/index.php/Public_RecordView?processid=AAN3552">BOLD:AAN3552</ext-link></td><td rowspan="1" colspan="1">21</td><td rowspan="1" colspan="1">DE, IT</td><td rowspan="1" colspan="1">0.57</td><td rowspan="1" colspan="1">1.17</td><td rowspan="1" colspan="1">
              <italic><tp:taxon-name><tp:taxon-name-part taxon-name-part-type="genus" reg="Polistes">P.</tp:taxon-name-part> <tp:taxon-name-part taxon-name-part-type="species" reg="bischoffi">bischoffi</tp:taxon-name-part></tp:taxon-name></italic>
            </td><td rowspan="1" colspan="1">2.48</td></tr><tr><td rowspan="1" colspan="1">
              <italic><tp:taxon-name><tp:taxon-name-part taxon-name-part-type="genus" reg="Polistes">P.</tp:taxon-name-part> <tp:taxon-name-part taxon-name-part-type="species" reg="bischoffi">bischoffi</tp:taxon-name-part></tp:taxon-name></italic>
            </td><td rowspan="1" colspan="1"><ext-link xmlns:xlink="http://www.w3.org/1999/xlink" xlink:type="simple" ext-link-type="uri" xlink:href="http://www.boldsystems.org/index.php/Public_RecordView?processid=ACG2292">BOLD:ACG2292</ext-link></td><td rowspan="1" colspan="1">11</td><td rowspan="1" colspan="1">CH, FR, HR, SP</td><td rowspan="1" colspan="1">0.14</td><td rowspan="1" colspan="1">0.32</td><td rowspan="1" colspan="1">
              <italic><tp:taxon-name><tp:taxon-name-part taxon-name-part-type="genus" reg="Polistes">P.</tp:taxon-name-part> <tp:taxon-name-part taxon-name-part-type="species" reg="albellus">albellus</tp:taxon-name-part></tp:taxon-name></italic>
            </td><td rowspan="1" colspan="1">2.31</td></tr><tr><td rowspan="3" colspan="1">
              <italic><tp:taxon-name><tp:taxon-name-part taxon-name-part-type="genus" reg="Polistes">P.</tp:taxon-name-part> <tp:taxon-name-part taxon-name-part-type="species" reg="bucharensis">bucharensis</tp:taxon-name-part></tp:taxon-name></italic>
            </td><td rowspan="1" colspan="1"><ext-link xmlns:xlink="http://www.w3.org/1999/xlink" xlink:type="simple" ext-link-type="uri" xlink:href="http://www.boldsystems.org/index.php/Public_RecordView?processid=ACM7975">BOLD:ACM7975</ext-link></td><td rowspan="1" colspan="1">9</td><td rowspan="1" colspan="1">AZ, CY</td><td rowspan="1" colspan="1">1.03</td><td rowspan="1" colspan="1">2.03</td><td rowspan="1" colspan="1">
              <italic><tp:taxon-name><tp:taxon-name-part taxon-name-part-type="genus" reg="Polistes">P.</tp:taxon-name-part> <tp:taxon-name-part taxon-name-part-type="species" reg="dominula">dominula</tp:taxon-name-part></tp:taxon-name></italic>
            </td><td rowspan="1" colspan="1">3.29</td></tr><tr><td rowspan="1" colspan="1"><ext-link xmlns:xlink="http://www.w3.org/1999/xlink" xlink:type="simple" ext-link-type="uri" xlink:href="http://www.boldsystems.org/index.php/Public_RecordView?processid=ACR2719">BOLD:ACR2719</ext-link></td><td rowspan="1" colspan="1">1</td><td rowspan="1" colspan="1">AZ</td><td rowspan="1" colspan="1"/><td rowspan="1" colspan="1"/><td rowspan="1" colspan="1"/><td rowspan="1" colspan="1"/></tr><tr><td rowspan="1" colspan="1"><ext-link xmlns:xlink="http://www.w3.org/1999/xlink" xlink:type="simple" ext-link-type="uri" xlink:href="http://www.boldsystems.org/index.php/Public_RecordView?processid=ACY7463">BOLD:ACY7463</ext-link></td><td rowspan="1" colspan="1">3</td><td rowspan="1" colspan="1">GR</td><td rowspan="1" colspan="1"/><td rowspan="1" colspan="1"/><td rowspan="1" colspan="1"/><td rowspan="1" colspan="1"/></tr><tr><td rowspan="3" colspan="1">
              <italic><tp:taxon-name><tp:taxon-name-part taxon-name-part-type="genus" reg="Polistes">P.</tp:taxon-name-part> <tp:taxon-name-part taxon-name-part-type="species" reg="dominula">dominula</tp:taxon-name-part></tp:taxon-name></italic>
            </td><td rowspan="1" colspan="1"><ext-link xmlns:xlink="http://www.w3.org/1999/xlink" xlink:type="simple" ext-link-type="uri" xlink:href="http://www.boldsystems.org/index.php/Public_RecordView?processid=AAA9495">BOLD:AAA9495</ext-link></td><td rowspan="1" colspan="1">14</td><td rowspan="1" colspan="1">DE, FR</td><td rowspan="1" colspan="1">2.45</td><td rowspan="1" colspan="1">5.42</td><td rowspan="1" colspan="1">
              <italic><tp:taxon-name><tp:taxon-name-part taxon-name-part-type="genus" reg="Polistes">P.</tp:taxon-name-part> <tp:taxon-name-part taxon-name-part-type="species" reg="bucharensis">bucharensis</tp:taxon-name-part></tp:taxon-name></italic>
            </td><td rowspan="1" colspan="1">3.29</td></tr><tr><td rowspan="1" colspan="1"><ext-link xmlns:xlink="http://www.w3.org/1999/xlink" xlink:type="simple" ext-link-type="uri" xlink:href="http://www.boldsystems.org/index.php/Public_RecordView?processid=AAB7105">BOLD:AAB7105</ext-link></td><td rowspan="1" colspan="1">37</td><td rowspan="1" colspan="1">AZ, CH, DE, GR, HR, IT</td><td rowspan="1" colspan="1"/><td rowspan="1" colspan="1"/><td rowspan="1" colspan="1"/><td rowspan="1" colspan="1"/></tr><tr><td rowspan="1" colspan="1"><ext-link xmlns:xlink="http://www.w3.org/1999/xlink" xlink:type="simple" ext-link-type="uri" xlink:href="http://www.boldsystems.org/index.php/Public_RecordView?processid=ACR3974">BOLD:ACR3974</ext-link></td><td rowspan="1" colspan="1">10</td><td rowspan="1" colspan="1">MA</td><td rowspan="1" colspan="1"/><td rowspan="1" colspan="1"/><td rowspan="1" colspan="1"/><td rowspan="1" colspan="1"/></tr><tr><td rowspan="1" colspan="1">
              <italic><tp:taxon-name><tp:taxon-name-part taxon-name-part-type="genus" reg="Polistes">P.</tp:taxon-name-part> <tp:taxon-name-part taxon-name-part-type="species" reg="foederatus">foederatus</tp:taxon-name-part></tp:taxon-name></italic>
            </td><td rowspan="1" colspan="1"><ext-link xmlns:xlink="http://www.w3.org/1999/xlink" xlink:type="simple" ext-link-type="uri" xlink:href="http://www.boldsystems.org/index.php/Public_RecordView?processid=ACG2291">BOLD:ACG2291</ext-link></td><td rowspan="1" colspan="1">21</td><td rowspan="1" colspan="1">AZ, GR, HR, IT, TR</td><td rowspan="1" colspan="1">0.49</td><td rowspan="1" colspan="1">1.29</td><td rowspan="1" colspan="1">
              <italic><tp:taxon-name><tp:taxon-name-part taxon-name-part-type="genus" reg="Polistes">P.</tp:taxon-name-part> <tp:taxon-name-part taxon-name-part-type="species" reg="biglumis">biglumis</tp:taxon-name-part></tp:taxon-name></italic>
            </td><td rowspan="1" colspan="1">2.88</td></tr><tr><td rowspan="2" colspan="1">
              <italic><tp:taxon-name><tp:taxon-name-part taxon-name-part-type="genus" reg="Polistes">P.</tp:taxon-name-part> <tp:taxon-name-part taxon-name-part-type="species" reg="gallicus">gallicus</tp:taxon-name-part></tp:taxon-name></italic>
            </td><td rowspan="1" colspan="1"><ext-link xmlns:xlink="http://www.w3.org/1999/xlink" xlink:type="simple" ext-link-type="uri" xlink:href="http://www.boldsystems.org/index.php/Public_RecordView?processid=AAN3302">BOLD:AAN3302</ext-link></td><td rowspan="1" colspan="1">20</td><td rowspan="1" colspan="1">HR, IT, PT, SP</td><td rowspan="1" colspan="1">0.28</td><td rowspan="1" colspan="1">1.09</td><td rowspan="1" colspan="1">
              <italic><tp:taxon-name><tp:taxon-name-part taxon-name-part-type="genus" reg="Polistes">P.</tp:taxon-name-part> <tp:taxon-name-part taxon-name-part-type="species" reg="biglumis">biglumis</tp:taxon-name-part></tp:taxon-name></italic>
            </td><td rowspan="1" colspan="1">2.49</td></tr><tr><td rowspan="1" colspan="1">NONE</td><td rowspan="1" colspan="1">2</td><td rowspan="1" colspan="1">AZ, DE</td><td rowspan="1" colspan="1"/><td rowspan="1" colspan="1"/><td rowspan="1" colspan="1"/><td rowspan="1" colspan="1"/></tr><tr><td rowspan="1" colspan="1">
              <italic><tp:taxon-name><tp:taxon-name-part taxon-name-part-type="genus" reg="Polistes">P.</tp:taxon-name-part> <tp:taxon-name-part taxon-name-part-type="species" reg="maroccanus">maroccanus</tp:taxon-name-part></tp:taxon-name></italic>
            </td><td rowspan="1" colspan="1"><ext-link xmlns:xlink="http://www.w3.org/1999/xlink" xlink:type="simple" ext-link-type="uri" xlink:href="http://www.boldsystems.org/index.php/Public_RecordView?processid=ACR4397">BOLD:ACR4397</ext-link></td><td rowspan="1" colspan="1">1</td><td rowspan="1" colspan="1">MA</td><td rowspan="1" colspan="1">N/A</td><td rowspan="1" colspan="1">0</td><td rowspan="1" colspan="1">
              <italic><tp:taxon-name><tp:taxon-name-part taxon-name-part-type="genus" reg="Polistes">P.</tp:taxon-name-part> <tp:taxon-name-part taxon-name-part-type="species" reg="atrimandibularis">atrimandibularis</tp:taxon-name-part></tp:taxon-name></italic>
            </td><td rowspan="1" colspan="1">3.78</td></tr><tr><td rowspan="1" colspan="1">
              <italic><tp:taxon-name><tp:taxon-name-part taxon-name-part-type="genus" reg="Polistes">P.</tp:taxon-name-part> <tp:taxon-name-part taxon-name-part-type="species" reg="mongolicus">mongolicus</tp:taxon-name-part></tp:taxon-name></italic>
            </td><td rowspan="1" colspan="1"><ext-link xmlns:xlink="http://www.w3.org/1999/xlink" xlink:type="simple" ext-link-type="uri" xlink:href="http://www.boldsystems.org/index.php/Public_RecordView?processid=AAN3303">BOLD:AAN3303</ext-link></td><td rowspan="1" colspan="1">51</td><td rowspan="1" colspan="1">AZ, CY, GR, HR, IT, TR</td><td rowspan="1" colspan="1">0.88</td><td rowspan="1" colspan="1">2.04</td><td rowspan="1" colspan="1">
              <italic><tp:taxon-name><tp:taxon-name-part taxon-name-part-type="genus" reg="Polistes">P.</tp:taxon-name-part> <tp:taxon-name-part taxon-name-part-type="species" reg="biglumis">biglumis</tp:taxon-name-part></tp:taxon-name></italic>
            </td><td rowspan="1" colspan="1">2.99</td></tr><tr><td rowspan="2" colspan="1">
              <italic><tp:taxon-name><tp:taxon-name-part taxon-name-part-type="genus" reg="Polistes">P.</tp:taxon-name-part> <tp:taxon-name-part taxon-name-part-type="species" reg="nimpha">nimpha</tp:taxon-name-part></tp:taxon-name></italic>
            </td><td rowspan="1" colspan="1"><ext-link xmlns:xlink="http://www.w3.org/1999/xlink" xlink:type="simple" ext-link-type="uri" xlink:href="http://www.boldsystems.org/index.php/Public_RecordView?processid=AAL0103">BOLD:AAL0103</ext-link></td><td rowspan="1" colspan="1">18</td><td rowspan="1" colspan="1">DE, GR, IT</td><td rowspan="1" colspan="1">2.2</td><td rowspan="1" colspan="1">6.28</td><td rowspan="1" colspan="1">
              <italic><tp:taxon-name><tp:taxon-name-part taxon-name-part-type="genus" reg="Polistes">P.</tp:taxon-name-part> <tp:taxon-name-part taxon-name-part-type="species" reg="dominula">dominula</tp:taxon-name-part></tp:taxon-name></italic>
            </td><td rowspan="1" colspan="1">3.56</td></tr><tr><td rowspan="1" colspan="1"><ext-link xmlns:xlink="http://www.w3.org/1999/xlink" xlink:type="simple" ext-link-type="uri" xlink:href="http://www.boldsystems.org/index.php/Public_RecordView?processid=ACC1661">BOLD:ACC1661</ext-link></td><td rowspan="1" colspan="1">4</td><td rowspan="1" colspan="1">DE</td><td rowspan="1" colspan="1"/><td rowspan="1" colspan="1"/><td rowspan="1" colspan="1"/><td rowspan="1" colspan="1"/></tr><tr><td rowspan="1" colspan="1">
              <italic><tp:taxon-name><tp:taxon-name-part taxon-name-part-type="genus" reg="Polistes">P.</tp:taxon-name-part> <tp:taxon-name-part taxon-name-part-type="species" reg="semenowi">semenowi</tp:taxon-name-part></tp:taxon-name></italic>
            </td><td rowspan="1" colspan="1"><ext-link xmlns:xlink="http://www.w3.org/1999/xlink" xlink:type="simple" ext-link-type="uri" xlink:href="http://www.boldsystems.org/index.php/Public_RecordView?processid=ACG1290">BOLD:ACG1290</ext-link></td><td rowspan="1" colspan="1">6</td><td rowspan="1" colspan="1">CH, IT</td><td rowspan="1" colspan="1">0.28</td><td rowspan="1" colspan="1">0.65</td><td rowspan="1" colspan="1">
              <italic><tp:taxon-name><tp:taxon-name-part taxon-name-part-type="genus" reg="Polistes">P.</tp:taxon-name-part> <tp:taxon-name-part taxon-name-part-type="species" reg="atrimandibularis">atrimandibularis</tp:taxon-name-part></tp:taxon-name></italic>
            </td><td rowspan="1" colspan="1">1.7</td></tr><tr><td rowspan="1" colspan="1">
              <italic><tp:taxon-name><tp:taxon-name-part taxon-name-part-type="genus" reg="Polistes">P.</tp:taxon-name-part> <tp:taxon-name-part taxon-name-part-type="species" reg="wattii">wattii</tp:taxon-name-part></tp:taxon-name></italic>
            </td><td rowspan="1" colspan="1"><ext-link xmlns:xlink="http://www.w3.org/1999/xlink" xlink:type="simple" ext-link-type="uri" xlink:href="http://www.boldsystems.org/index.php/Public_RecordView?processid=AAE1384">BOLD:AAE1384</ext-link></td><td rowspan="1" colspan="1">4</td><td rowspan="1" colspan="1">UAE</td><td rowspan="1" colspan="1">0</td><td rowspan="1" colspan="1">0</td><td rowspan="1" colspan="1">
              <italic><tp:taxon-name><tp:taxon-name-part taxon-name-part-type="genus" reg="Polistes">P.</tp:taxon-name-part> <tp:taxon-name-part taxon-name-part-type="species" reg="gallicus">gallicus</tp:taxon-name-part></tp:taxon-name></italic>
            </td><td rowspan="1" colspan="1">12.84</td></tr></tbody></table></table-wrap><supplementary-material xmlns:xlink="http://www.w3.org/1999/xlink" id="S2" position="float" orientation="portrait" xlink:type="simple"><label>Supplementary material 2</label><caption><p>NJ tree</p></caption><p>Data type: Adobe Acrobat Document (.pdf)</p><p>Explanation note: phylogenic data.</p><media xlink:href="zookeys-713-053-s002.pdf" mimetype="application" mime-subtype="pdf" position="float" orientation="portrait" xlink:type="simple" id="oo_166128.pdf"/><permissions><license xlink:type="simple"><license-p>This dataset is made available under the Open Database License (http://opendatacommons.org/licenses/odbl/1.0/). The Open Database License (ODbL) is a license agreement intended to allow users to freely share, modify, and use this Dataset while maintaining this same freedom for others, provided that the original source and author(s) are credited.</license-p></license></permissions><attrib specific-use="authors">Christian Schmid-Egger, Kees van Achterberg, Rainer Neumeyer, Jérôme Morinière, Stefan Schmidt</attrib></supplementary-material><fig id="F4" position="float" orientation="portrait"><label>Figures 33–36.</label><caption><p>
                  <italic><tp:taxon-name><tp:taxon-name-part taxon-name-part-type="genus" reg="Polistes">Polistes</tp:taxon-name-part> <tp:taxon-name-part taxon-name-part-type="species" reg="austroccidentalis">austroccidentalis</tp:taxon-name-part></tp:taxon-name></italic> sp. n. Holotype female. <bold>33</bold> Habitus, dorsal view <bold>34</bold> habitus lateral view <bold>35</bold> lower part of head in frontal view <bold>36</bold> gena and mandibles.</p></caption><graphic xmlns:xlink="http://www.w3.org/1999/xlink" xlink:href="zookeys-713-053-g004.jpg" position="float" orientation="portrait" xlink:type="simple" id="oo_166057.jpg"/></fig></tp:treatment-sec><ref-list><ref id="B41"><mixed-citation xmlns:xlink="http://www.w3.org/1999/xlink" xlink:type="simple">
          <person-group><name name-style="western"><surname>Weyrauch</surname><given-names>W</given-names></name></person-group> (<year>1939</year>) <article-title>Zur Systematik der palaearktischen Polistinen auf biologischer Grundlage. Archiv für Naturgeschichte, N. F.</article-title> <volume>8</volume>(<issue>2</issue>): <fpage>145</fpage>–<lpage>197</lpage>.</mixed-citation></ref><ref id="B18"><mixed-citation xmlns:xlink="http://www.w3.org/1999/xlink" xlink:type="simple">
          <person-group><name name-style="western"><surname>Gusenleitner</surname><given-names>J</given-names></name></person-group> (<year>1976</year>) <article-title>Bemerkenswertes über Faltenwespen VI.</article-title> <source>Nachrichtenblatt Bayerischer Entomologen</source> <volume>25</volume>(<issue>6</issue>): <fpage>112</fpage>–<lpage>119</lpage>.</mixed-citation></ref><ref id="B7"><mixed-citation xmlns:xlink="http://www.w3.org/1999/xlink" xlink:type="simple">
          <person-group><name name-style="western"><surname>Carpenter</surname><given-names>JM</given-names></name></person-group> (<year>1996</year>) <article-title>Distributional checklist of species of the genus <italic><tp:taxon-name><tp:taxon-name-part taxon-name-part-type="genus">Polistes</tp:taxon-name-part></tp:taxon-name></italic> (<tp:taxon-name><tp:taxon-name-part taxon-name-part-type="order">Hymenoptera</tp:taxon-name-part></tp:taxon-name>: <tp:taxon-name><tp:taxon-name-part taxon-name-part-type="family">Vespidae</tp:taxon-name-part></tp:taxon-name>; <tp:taxon-name><tp:taxon-name-part taxon-name-part-type="subfamily">Polistinae</tp:taxon-name-part></tp:taxon-name>, <tp:taxon-name><tp:taxon-name-part taxon-name-part-type="tribe">Polistini</tp:taxon-name-part></tp:taxon-name>).</article-title> <source>American Museum Novitates</source> <volume>3188</volume>: <fpage>1</fpage>–<lpage>39</lpage>.</mixed-citation></ref><ref id="B15"><mixed-citation xmlns:xlink="http://www.w3.org/1999/xlink" xlink:type="simple">
          <person-group><name name-style="western"><surname>Giordani Soika</surname><given-names>A</given-names></name></person-group> (<year>1970</year>) <article-title>Ergebnisse der zoologischen Forschungen von Dr. Z. Kazab in der Mongolei. 223. <tp:taxon-name><tp:taxon-name-part taxon-name-part-type="family">Vespidae</tp:taxon-name-part></tp:taxon-name> and <tp:taxon-name><tp:taxon-name-part taxon-name-part-type="family">Eumenidae</tp:taxon-name-part></tp:taxon-name> (<tp:taxon-name><tp:taxon-name-part taxon-name-part-type="order">Hymenoptera</tp:taxon-name-part></tp:taxon-name>).</article-title> <source>Annales Historico-naturales Musei Nationalis Hungarici</source> <volume>62</volume>: <fpage>325</fpage>–<lpage>333</lpage>.</mixed-citation></ref></ref-list></tp:taxon-treatment>
