# Supplementary material for: Revision of the West Palaearctic Polistes Latreille, with the descriptions of two species – an integrative approach using morphology and DNA barcodes (Hymenoptera, Vespidae)
Source: Zookeys. 2017 Nov 2;(713):53–112. doi: 10.3897/zookeys.713.11335 (PMC5674218; doi:10.3897/zookeys.713.11335)
Supplement: XML Treatment for Polistes maroccanus [file zookeys.713.11335-treatment11.xml]

<!DOCTYPE tp:taxon-treatment
  PUBLIC "-//TaxonX//DTD Taxonomic Treatment Publishing DTD v0 20100105//EN" "tax-treatment-NSO.dtd">
<tp:taxon-treatment xmlns:tp="http://www.plazi.org/taxpub"><tp:treatment-meta><kwd-group><label>Taxon classification</label><kwd><named-content xmlns:xlink="http://www.w3.org/1999/xlink" content-type="kingdom">Animalia</named-content></kwd><kwd><named-content xmlns:xlink="http://www.w3.org/1999/xlink" content-type="order">Hymenoptera</named-content></kwd><kwd><named-content xmlns:xlink="http://www.w3.org/1999/xlink" content-type="family">Vespidae</named-content></kwd></kwd-group><mixed-citation publication-type="journal"><person-group><name><surname>Schmid-Egger</surname><given-names>Christian</given-names></name><name><surname>van Achterberg</surname><given-names>Kees</given-names></name><name><surname>Neumeyer</surname><given-names>Rainer</given-names></name><name><surname>Jérôme Morinière</surname><given-names/></name><name><surname>Schmidt</surname><given-names>Stefan</given-names></name></person-group><article-title>Revision of the West Palaearctic <italic><tp:taxon-name><tp:taxon-name-part taxon-name-part-type="genus" reg="Polistes">Polistes</tp:taxon-name-part></tp:taxon-name></italic> Latreille, with the descriptions of two species – an integrative approach using morphology and DNA barcodes (<tp:taxon-name><tp:taxon-name-part taxon-name-part-type="order">Hymenoptera</tp:taxon-name-part></tp:taxon-name>, <tp:taxon-name><tp:taxon-name-part taxon-name-part-type="family">Vespidae</tp:taxon-name-part></tp:taxon-name>)</article-title><source>Zookeys</source><day>2</day><month>11</month><year>2017</year><volume>2017</volume><issue>713</issue><fpage>53</fpage><lpage>112</lpage><pub-id pub-id-type="doi">10.3897/zookeys.713.11335</pub-id></mixed-citation></tp:treatment-meta><tp:nomenclature><tp:taxon-name>
              <tp:taxon-name-part taxon-name-part-type="genus" reg="Polistes">Polistes</tp:taxon-name-part>
              <tp:taxon-name-part taxon-name-part-type="species" reg="maroccanus">maroccanus</tp:taxon-name-part>
              <object-id xmlns:xlink="http://www.w3.org/1999/xlink" content-type="zoobank" xlink:type="simple">http://zoobank.org/BCA5FEA8-A64F-48AD-8203-7350DE1BC870</object-id>
            </tp:taxon-name><tp:taxon-authority>Schmid-Egger</tp:taxon-authority><tp:taxon-status xmlns:xlink="http://www.w3.org/1999/xlink" xlink:type="simple">sp. n.</tp:taxon-status><xref ref-type="fig" rid="F2">Figs 16</xref><xref ref-type="fig" rid="F6">, 46–49</xref><xref ref-type="fig" rid="F7">, 50–56</xref></tp:nomenclature><tp:treatment-sec sec-type="Type specimens" id="SECID0ELYCK"><title>Type specimens.</title><p>Holotype♀, Morocco, Haut Atlas, 2 km N Tizi n’Tichka, <named-content xmlns:xlink="http://www.w3.org/1999/xlink" content-type="dwc:verbatimCoordinates" xlink:type="simple"><named-content content-type="geo-json" specific-use="{&#34;type&#34;:&#34;Point&#34;,&#34;coordinates&#34;:[-7.381000,31.289000]}" id="NCID0EUYCK" xlink:type="simple">31.289°N, 7.381°W</named-content></named-content>, 2150 m 13.vi.2014, (leg. Schmid-Egger, voucher ID: BC <named-content xmlns:xlink="http://www.w3.org/1999/xlink" content-type="dwc:institutional_code" xlink:type="simple">ZSM</named-content> HYM 22043, <named-content xmlns:xlink="http://www.w3.org/1999/xlink" content-type="dwc:institutional_code" xlink:type="simple">ZSM</named-content>). Specimen with right antenna and right fore leg missing. Paratypes: 1♀, Ifrane env. 9.v.1997, (leg. Denes jun., coll. <named-content xmlns:xlink="http://www.w3.org/1999/xlink" content-type="dwc:institutional_code" xlink:type="simple">OLL</named-content>). 1♀ (RN0664), Asni (1250 m), 3-11 vii 1934 (A. Ball leg., <named-content xmlns:xlink="http://www.w3.org/1999/xlink" content-type="dwc:institutional_code" xlink:type="simple">ETHZ</named-content>).</p></tp:treatment-sec><tp:treatment-sec sec-type="diagnosis" id="SECID0ENZCK"><title>Diagnosis.</title><p>
              <italic><tp:taxon-name><tp:taxon-name-part taxon-name-part-type="genus" reg="Polistes">Polistes</tp:taxon-name-part> <tp:taxon-name-part taxon-name-part-type="species" reg="maroccanus">maroccanus</tp:taxon-name-part></tp:taxon-name></italic> sp. n. is close to <italic><tp:taxon-name><tp:taxon-name-part taxon-name-part-type="genus" reg="Polistes">P.</tp:taxon-name-part> <tp:taxon-name-part taxon-name-part-type="species" reg="atrimandibularis">atrimandibularis</tp:taxon-name-part></tp:taxon-name></italic> and can be distinguished by the characters given in Table <xref ref-type="table" rid="T2">2</xref>.</p></tp:treatment-sec><tp:treatment-sec sec-type="description" id="SECID0EN1CK"><title>Description.</title><p>FEMALE. Holotype, body length 14 mm; fore wing length 11.5 mm.</p><p>For colour pattern see figures.</p><p>
              <italic>Head</italic>. Mandible with a large depression on its outer face; both ridges of mandible narrow, medially 0.15 times as wide as mandibular diameter, remaining space shiny, with a few large punctures on upper third; malar space 1.5 times <abbrev xmlns:xlink="http://www.w3.org/1999/xlink" xlink:title="Postocellar diameter, the distance between the lateral ocelli" id="ABBRID0EX1CK" xlink:type="simple">POL</abbrev>. Clypeus slightly wider than long (length/width ratio 0.92 in holotype, 0.86 in paratype).</p><p>
              <italic>Mesosoma</italic>. Posterior half of pronotum obliquely rugose and with short pubescence, only medio-anteriorly with longer setae; change in sculpture between mesepisternum and epicnemium abrupt (=“epicnemial ridge distinct”), mesepisternum densely rugulose and epicnemium only superficially micro-sculptured; propodeum coarsely transversely striate. fore wing including pterostigma and veins reddish brown.</p><p>
              <italic><tp:taxon-name><tp:taxon-name-part taxon-name-part-type="genus" reg="Variations">Variations</tp:taxon-name-part></tp:taxon-name></italic>. Body length of paratypes similar to holotype. Left mandible of one paratype with small yellow spot, and clypeus all yellow in one paratype.</p><table-wrap id="T2" position="float" orientation="portrait"><label>Table 2.</label><caption><p>Characters for separating <italic><tp:taxon-name><tp:taxon-name-part taxon-name-part-type="genus" reg="Polistes">P.</tp:taxon-name-part> <tp:taxon-name-part taxon-name-part-type="species" reg="maroccanus">maroccanus</tp:taxon-name-part></tp:taxon-name></italic> from <italic><tp:taxon-name><tp:taxon-name-part taxon-name-part-type="genus" reg="Polistes">P.</tp:taxon-name-part> <tp:taxon-name-part taxon-name-part-type="species" reg="atrimandibularis">atrimandibularis</tp:taxon-name-part></tp:taxon-name></italic> (females only, HT = Holotype, PT = Paratype).</p></caption><table id="TID0E5PDI" rules="all"><tbody><tr><td rowspan="1" colspan="1"/><td rowspan="1" colspan="1"/></tr><tr><td rowspan="1" colspan="1">Lower ridge of mandible narrow, in HT= 0.22× (in PT= 0.24×) as large as mandible (measured medially)</td><td rowspan="1" colspan="1">Lower ridge of mandible wider, 0.37× as wide as mandible</td></tr><tr><td rowspan="1" colspan="1">Both ridges of clypeus smaller, upper ridge in PT nearly flat and barely expressed</td><td rowspan="1" colspan="1">Both ridges of clypeus wider</td></tr><tr><td rowspan="1" colspan="1">Medial impression of mandible shiny, with very fine microsculpture</td><td rowspan="1" colspan="1">Medial impression of mandible dull, with coarser microsculpture</td></tr><tr><td rowspan="1" colspan="1">Lower margin of clypeus (= near margin of yellow colour) ridged, shiny</td><td rowspan="1" colspan="1">Lower margin of clypeus straight, with microsculpture</td></tr><tr><td rowspan="1" colspan="1">Mesoscutum in HT medially with two minute yellow spots, black in PT</td><td rowspan="1" colspan="1">Mesoscutum all black</td></tr><tr><td rowspan="1" colspan="1">Black clypeal spot band-shaped, small in holotype, missing in paratypes</td><td rowspan="1" colspan="1">Black clypeal spot larger</td></tr></tbody></table></table-wrap><!--PageBreak--><!--PageBreak--></tp:treatment-sec><tp:treatment-sec sec-type="distribution" id="SECID0E54CK"><title>Distribution.</title><p>Only known from the High and Middle Atlas Mountains in Morocco. Previous to this study, <abbrev xmlns:xlink="http://www.w3.org/1999/xlink" content-type="institution" xlink:title="Christian Schmid-Egger, Berlin, Germany" id="ABBRID0EE5CK" xlink:type="simple">CSE</abbrev> identified a female from Quirgane (High Atlas, 22.v.1995, leg. et coll. M. Hauser) as <italic><tp:taxon-name><tp:taxon-name-part taxon-name-part-type="genus" reg="Polistes">P.</tp:taxon-name-part> <tp:taxon-name-part taxon-name-part-type="species" reg="atrimandibularis">atrimandibularis</tp:taxon-name-part></tp:taxon-name></italic>. It is probably referable to <italic><tp:taxon-name><tp:taxon-name-part taxon-name-part-type="genus" reg="Polistes">P.</tp:taxon-name-part> <tp:taxon-name-part taxon-name-part-type="species" reg="maroccanus">maroccanus</tp:taxon-name-part></tp:taxon-name></italic> as well but the specimen was not available for re-examination.</p></tp:treatment-sec><tp:treatment-sec sec-type="biology" id="SECID0E65CK"><title>Biology.</title><p>The species is most probably a social parasite. At the type locality, it was collected together with <italic><tp:taxon-name><tp:taxon-name-part taxon-name-part-type="genus" reg="Polistes">P.</tp:taxon-name-part> <tp:taxon-name-part taxon-name-part-type="species" reg="dominula">dominula</tp:taxon-name-part></tp:taxon-name></italic> that is most probably the host.</p></tp:treatment-sec><tp:treatment-sec sec-type="etymology" id="SECID0EQ6CK"><title>Etymology.</title><p>
              <italic><tp:taxon-name><tp:taxon-name-part taxon-name-part-type="genus" reg="Polistes">Polistes</tp:taxon-name-part> <tp:taxon-name-part taxon-name-part-type="species" reg="maroccanus">maroccanus</tp:taxon-name-part></tp:taxon-name></italic> is named after the country of origin, Morocco.</p></tp:treatment-sec><tp:treatment-sec sec-type="remarks" id="SECID0EBADK"><title>Remarks.</title><p>DNA barcoding of a specimen from Morocco, formerly identified as <italic><tp:taxon-name><tp:taxon-name-part taxon-name-part-type="genus" reg="Polistes">P.</tp:taxon-name-part> <tp:taxon-name-part taxon-name-part-type="species" reg="atrimandibularis">atrimandibularis</tp:taxon-name-part></tp:taxon-name></italic>, indicated that it belongs to a different species that is close to the previously known social parasites. A detailed morphological examination resulted in some different character states and supports the notion that the Moroccan specimens belong to a new species. The species is morphologically close to <italic><tp:taxon-name><tp:taxon-name-part taxon-name-part-type="genus" reg="Polistes">P.</tp:taxon-name-part> <tp:taxon-name-part taxon-name-part-type="species" reg="atrimandibularis">atrimandibularis</tp:taxon-name-part></tp:taxon-name></italic> and probably replaces it in NW Africa.</p></tp:treatment-sec><tp:treatment-sec><!--Section generated to contain objects referenced in tp:taxon-treatment.--><fig id="F2" position="float" orientation="portrait"><label>Figures 13–24.</label><caption><p>
                  <italic><tp:taxon-name><tp:taxon-name-part taxon-name-part-type="genus" reg="Polistes">Polistes</tp:taxon-name-part></tp:taxon-name></italic> heads in frontal view. <bold>13</bold> <italic><tp:taxon-name><tp:taxon-name-part taxon-name-part-type="genus" reg="Polistes">P.</tp:taxon-name-part> <tp:taxon-name-part taxon-name-part-type="species" reg="foederatus">foederatus</tp:taxon-name-part></tp:taxon-name></italic> (Greece) <bold>14</bold> <italic><tp:taxon-name><tp:taxon-name-part taxon-name-part-type="genus" reg="Polistes">P.</tp:taxon-name-part> <tp:taxon-name-part taxon-name-part-type="species" reg="gallicus">gallicus</tp:taxon-name-part></tp:taxon-name></italic> (Spain) <bold>15</bold> <italic><tp:taxon-name><tp:taxon-name-part taxon-name-part-type="genus" reg="Polistes">P.</tp:taxon-name-part> <tp:taxon-name-part taxon-name-part-type="species" reg="gallicus">gallicus</tp:taxon-name-part></tp:taxon-name></italic> (Italy) <bold>16</bold> <italic><tp:taxon-name><tp:taxon-name-part taxon-name-part-type="genus" reg="Polistes">P.</tp:taxon-name-part> <tp:taxon-name-part taxon-name-part-type="species" reg="maroccanus">maroccanus</tp:taxon-name-part></tp:taxon-name></italic> sp. n. <bold>17</bold> <italic><tp:taxon-name><tp:taxon-name-part taxon-name-part-type="genus" reg="Polistes">P.</tp:taxon-name-part> <tp:taxon-name-part taxon-name-part-type="species" reg="mongolicus">mongolicus</tp:taxon-name-part></tp:taxon-name></italic> (Greece) <bold>18</bold> <italic><tp:taxon-name><tp:taxon-name-part taxon-name-part-type="genus" reg="Polistes">P.</tp:taxon-name-part> <tp:taxon-name-part taxon-name-part-type="species" reg="mongolicus">mongolicus</tp:taxon-name-part></tp:taxon-name></italic> (Croatia) <bold>19</bold> <italic><tp:taxon-name><tp:taxon-name-part taxon-name-part-type="genus" reg="Polistes">P.</tp:taxon-name-part> <tp:taxon-name-part taxon-name-part-type="species" reg="mongolicus">mongolicus</tp:taxon-name-part></tp:taxon-name></italic> (Croatia) <bold>20</bold> <italic><tp:taxon-name><tp:taxon-name-part taxon-name-part-type="genus" reg="Polistes">P.</tp:taxon-name-part> <tp:taxon-name-part taxon-name-part-type="species" reg="nimpha">nimpha</tp:taxon-name-part></tp:taxon-name></italic> (Germany), <bold>21</bold> <italic><tp:taxon-name><tp:taxon-name-part taxon-name-part-type="genus" reg="Polistes">P.</tp:taxon-name-part> <tp:taxon-name-part taxon-name-part-type="species" reg="nimpha">nimpha</tp:taxon-name-part></tp:taxon-name></italic> (Turkey), <bold>22</bold> <italic><tp:taxon-name><tp:taxon-name-part taxon-name-part-type="genus" reg="Polistes">P.</tp:taxon-name-part> <tp:taxon-name-part taxon-name-part-type="species" reg="nimpha">nimpha</tp:taxon-name-part></tp:taxon-name></italic> (Turkey) <bold>23</bold> <italic><tp:taxon-name><tp:taxon-name-part taxon-name-part-type="genus" reg="Polistes">P.</tp:taxon-name-part> <tp:taxon-name-part taxon-name-part-type="species" reg="nimpha">nimpha</tp:taxon-name-part></tp:taxon-name></italic> (Turkey), <bold>24</bold> <italic><tp:taxon-name><tp:taxon-name-part taxon-name-part-type="genus" reg="Polistes">P.</tp:taxon-name-part> <tp:taxon-name-part taxon-name-part-type="species" reg="semenowi">semenowi</tp:taxon-name-part></tp:taxon-name></italic>.</p></caption><graphic xmlns:xlink="http://www.w3.org/1999/xlink" xlink:href="zookeys-713-053-g002.jpg" position="float" orientation="portrait" xlink:type="simple" id="oo_166055.jpg"/></fig><fig id="F6" position="float" orientation="portrait"><label>Figures 46–49.</label><caption><p>
                  <italic><tp:taxon-name><tp:taxon-name-part taxon-name-part-type="genus" reg="Polistes">Polistes</tp:taxon-name-part> <tp:taxon-name-part taxon-name-part-type="species" reg="maroccanus">maroccanus</tp:taxon-name-part></tp:taxon-name></italic> sp. n. Holotype female. <bold>46</bold> habitus, lateral view <bold>47</bold> habitus, dorsal view <bold>48</bold> lower part of head in frontal view <bold>49</bold> head in ventral view.</p></caption><graphic xmlns:xlink="http://www.w3.org/1999/xlink" xlink:href="zookeys-713-053-g006.jpg" position="float" orientation="portrait" xlink:type="simple" id="oo_166059.jpg"/></fig><fig id="F7" position="float" orientation="portrait"><label>Figures 50–56.</label><caption><p>
                  <italic><tp:taxon-name><tp:taxon-name-part taxon-name-part-type="genus" reg="Polistes">Polistes</tp:taxon-name-part> <tp:taxon-name-part taxon-name-part-type="species" reg="maroccanus">maroccanus</tp:taxon-name-part></tp:taxon-name></italic> sp. n. Holotype female. <bold>50</bold> mesosoma in lateral view, <bold>51</bold> mesosoma in dorsal view <bold>52</bold> metasoma in dorsal view <bold>53</bold> metasoma in ventrolateral view <bold>54</bold> head in frontal view <bold>55</bold> head in dorsal view <bold>56</bold> head in lateral view.</p></caption><graphic xmlns:xlink="http://www.w3.org/1999/xlink" xlink:href="zookeys-713-053-g007.jpg" position="float" orientation="portrait" xlink:type="simple" id="oo_166060.jpg"/></fig></tp:treatment-sec></tp:taxon-treatment>
