# Supplementary material for: Revision of the West Palaearctic Polistes Latreille, with the descriptions of two species – an integrative approach using morphology and DNA barcodes (Hymenoptera, Vespidae)
Source: Zookeys. 2017 Nov 2;(713):53–112. doi: 10.3897/zookeys.713.11335 (PMC5674218; doi:10.3897/zookeys.713.11335)
Supplement: XML Treatment for Polistes semenowi [file zookeys.713.11335-treatment14.xml]

<!DOCTYPE tp:taxon-treatment
  PUBLIC "-//TaxonX//DTD Taxonomic Treatment Publishing DTD v0 20100105//EN" "tax-treatment-NSO.dtd">
<tp:taxon-treatment xmlns:tp="http://www.plazi.org/taxpub"><tp:treatment-meta><kwd-group><label>Taxon classification</label><kwd><named-content xmlns:xlink="http://www.w3.org/1999/xlink" content-type="kingdom">Animalia</named-content></kwd><kwd><named-content xmlns:xlink="http://www.w3.org/1999/xlink" content-type="order">Hymenoptera</named-content></kwd><kwd><named-content xmlns:xlink="http://www.w3.org/1999/xlink" content-type="family">Vespidae</named-content></kwd></kwd-group><mixed-citation publication-type="journal"><person-group><name><surname>Schmid-Egger</surname><given-names>Christian</given-names></name><name><surname>van Achterberg</surname><given-names>Kees</given-names></name><name><surname>Neumeyer</surname><given-names>Rainer</given-names></name><name><surname>Jérôme Morinière</surname><given-names/></name><name><surname>Schmidt</surname><given-names>Stefan</given-names></name></person-group><article-title>Revision of the West Palaearctic <italic><tp:taxon-name><tp:taxon-name-part taxon-name-part-type="genus" reg="Polistes">Polistes</tp:taxon-name-part></tp:taxon-name></italic> Latreille, with the descriptions of two species – an integrative approach using morphology and DNA barcodes (<tp:taxon-name><tp:taxon-name-part taxon-name-part-type="order">Hymenoptera</tp:taxon-name-part></tp:taxon-name>, <tp:taxon-name><tp:taxon-name-part taxon-name-part-type="family">Vespidae</tp:taxon-name-part></tp:taxon-name>)</article-title><source>Zookeys</source><day>2</day><month>11</month><year>2017</year><volume>2017</volume><issue>713</issue><fpage>53</fpage><lpage>112</lpage><pub-id pub-id-type="doi">10.3897/zookeys.713.11335</pub-id></mixed-citation></tp:treatment-meta><tp:nomenclature><tp:taxon-name>
              <tp:taxon-name-part taxon-name-part-type="genus" reg="Polistes">Polistes</tp:taxon-name-part>
              <tp:taxon-name-part taxon-name-part-type="species" reg="semenowi">semenowi</tp:taxon-name-part>
            </tp:taxon-name><tp:taxon-authority>Morawitz</tp:taxon-authority><xref ref-type="fig" rid="F2">Figs 24</xref><xref ref-type="fig" rid="F8">, 57</xref><!--PageBreak--><tp:nomenclature-citation-list><tp:nomenclature-citation><tp:taxon-name>
                  <tp:taxon-name-part taxon-name-part-type="genus" reg="Polistes">Polistes</tp:taxon-name-part> <tp:taxon-name-part taxon-name-part-type="species" reg="semenowi">semenowi</tp:taxon-name-part></tp:taxon-name><comment>Morawitz, 1889, Horae Entomol. Soc. Ross. 23: 552. – 3 female syntypes (<named-content xmlns:xlink="http://www.w3.org/1999/xlink" content-type="dwc:institutional_code" xlink:type="simple">ZISP</named-content>, photo of 1 female examined by <abbrev xmlns:xlink="http://www.w3.org/1999/xlink" xlink:title="Kees van Achterberg, Leiden, The Netherlands" id="ABBRID0EPBEK" xlink:type="simple">CvA</abbrev> who hereby designated it as lectotype), type locality: Copet-dag [Kopet Dag], S Turkmenistan. The illustrated female (labelled: “Copet-dag, 29-30.iv.[18]88, A. Semenov”, “K.F. Morawitza”, “<italic>semenowi</italic> F. Morawitz”) is the lectotype.</comment></tp:nomenclature-citation><tp:nomenclature-citation><tp:taxon-name>
                  <tp:taxon-name-part taxon-name-part-type="genus" reg="Polistes">Polistes</tp:taxon-name-part> <tp:taxon-name-part taxon-name-part-type="species" reg="sulcifer">sulcifer</tp:taxon-name-part></tp:taxon-name><comment>Zimmermann, 1930, Mitt. Zool. Mus. Berlin 15: 610. Holotype male (<named-content xmlns:xlink="http://www.w3.org/1999/xlink" content-type="dwc:institutional_code" xlink:type="simple">MFNB</named-content>, examined by <abbrev xmlns:xlink="http://www.w3.org/1999/xlink" content-type="institution" xlink:title="Christian Schmid-Egger, Berlin, Germany" id="ABBRID0EHCEK" xlink:type="simple">CSE</abbrev>), type locality: Mendel-Penegal, Südtirol (N Italy). <bold>Syn. n.</bold></comment></tp:nomenclature-citation><tp:nomenclature-citation><!--PageBreak--><tp:taxon-name>
                    <tp:taxon-name-part taxon-name-part-type="genus" reg="Pseudopolistes">Pseudopolistes</tp:taxon-name-part> <tp:taxon-name-part taxon-name-part-type="species" reg="sulcifer">sulcifer</tp:taxon-name-part> <tp:taxon-name-part taxon-name-part-type="infraspecific-rank">var.</tp:taxon-name-part> <tp:taxon-name-part taxon-name-part-type="variety" reg="similator">similator</tp:taxon-name-part></tp:taxon-name><comment>Zirngiebl, 1955, Mitt. Münchner Entomol. Ges. 44/45: 384. Holotype female (<named-content xmlns:xlink="http://www.w3.org/1999/xlink" content-type="dwc:institutional_code" xlink:type="simple">ZSM</named-content>, examined by <abbrev xmlns:xlink="http://www.w3.org/1999/xlink" xlink:title="Kees van Achterberg, Leiden, The Netherlands" id="ABBRID0EHDEK" xlink:type="simple">CvA</abbrev> and <abbrev xmlns:xlink="http://www.w3.org/1999/xlink" content-type="institution" xlink:title="Christian Schmid-Egger, Berlin, Germany" id="ABBRID0ELDEK" xlink:type="simple">CSE</abbrev>), type locality: Ordubad [19]13, leg. Klar. <bold>Syn. n.</bold></comment></tp:nomenclature-citation><tp:nomenclature-citation><tp:taxon-name>
                  <tp:taxon-name-part taxon-name-part-type="genus" reg="Sulcopolistes">Sulcopolistes</tp:taxon-name-part> <tp:taxon-name-part taxon-name-part-type="species" reg="sulcifer">sulcifer</tp:taxon-name-part></tp:taxon-name><comment>auctt. (e.g., <xref ref-type="bibr" rid="B17">Guiglia 1972</xref>).</comment></tp:nomenclature-citation></tp:nomenclature-citation-list></tp:nomenclature><tp:treatment-sec sec-type="remarks" id="SECID0ECEEK"><title>Remarks.</title><p>The species was formerly treated as <italic><tp:taxon-name><tp:taxon-name-part taxon-name-part-type="genus" reg="Polistes">P.</tp:taxon-name-part> <tp:taxon-name-part taxon-name-part-type="species" reg="sulcifer">sulcifer</tp:taxon-name-part></tp:taxon-name></italic> by authors. See also comments under <italic><tp:taxon-name><tp:taxon-name-part taxon-name-part-type="genus" reg="Polistes">P.</tp:taxon-name-part> <tp:taxon-name-part taxon-name-part-type="species" reg="austroccidentalis">austroccidentalis</tp:taxon-name-part></tp:taxon-name></italic> for the nomenclature and taxonomy of this species.</p></tp:treatment-sec><tp:treatment-sec sec-type="diagnosis" id="SECID0E5EEK"><title>Diagnosis.</title><p>The species can only be recognized based on the shape of the mandible, clypeus, and the colour of male fore and mid coxae. The upper ridge of the mandible is markedly modified in the female and forms a triangle in dorsal view (weaker and more rounded in male). The recognition of males is more difficult because the upper ridge is sometimes only weakly curved and resembles that of <italic><tp:taxon-name><tp:taxon-name-part taxon-name-part-type="genus" reg="Polistes">P.</tp:taxon-name-part> <tp:taxon-name-part taxon-name-part-type="species" reg="austroccidentalis">austroccidentalis</tp:taxon-name-part></tp:taxon-name></italic>. The mandibles (frontal view) differ between both species in that the mandibular depression is narrower in <italic><tp:taxon-name><tp:taxon-name-part taxon-name-part-type="genus" reg="Polistes">P.</tp:taxon-name-part> <tp:taxon-name-part taxon-name-part-type="species" reg="austroccidentalis">austroccidentalis</tp:taxon-name-part></tp:taxon-name></italic> and with a wider upper mandibular ridge. Furthermore, the male fore coxa is almost always and the mid coxa usually marked with yellow as opposed to <italic><tp:taxon-name><tp:taxon-name-part taxon-name-part-type="genus" reg="Polistes">P.</tp:taxon-name-part> <tp:taxon-name-part taxon-name-part-type="species" reg="austroccidentalis">austroccidentalis</tp:taxon-name-part></tp:taxon-name></italic> where all coxae are black.</p></tp:treatment-sec><tp:treatment-sec sec-type="Life history" id="SECID0EFGEK"><title>Life history.</title><p>
              <italic><tp:taxon-name><tp:taxon-name-part taxon-name-part-type="genus" reg="Polistes">Polistes</tp:taxon-name-part> <tp:taxon-name-part taxon-name-part-type="species" reg="semenowi">semenowi</tp:taxon-name-part></tp:taxon-name></italic> is a social parasite of <italic><tp:taxon-name><tp:taxon-name-part taxon-name-part-type="genus" reg="Polistes">P.</tp:taxon-name-part> <tp:taxon-name-part taxon-name-part-type="species" reg="dominula">dominula</tp:taxon-name-part></tp:taxon-name></italic> (see <xref ref-type="bibr" rid="B11">Cervo 2006</xref>, as <italic><tp:taxon-name><tp:taxon-name-part taxon-name-part-type="genus" reg="Polistes">P.</tp:taxon-name-part> <tp:taxon-name-part taxon-name-part-type="species" reg="sulcifer">sulcifer</tp:taxon-name-part></tp:taxon-name></italic>), in western Asia probably also of <italic><tp:taxon-name><tp:taxon-name-part taxon-name-part-type="genus" reg="Polistes">P.</tp:taxon-name-part> <tp:taxon-name-part taxon-name-part-type="species" reg="bucharensis">bucharensis</tp:taxon-name-part></tp:taxon-name></italic>.</p></tp:treatment-sec><tp:treatment-sec sec-type="distribution" id="SECID0E2HEK"><title>Distribution.</title><p>S and C Europe, north to Germany (Hesse, one record from 1908; <xref ref-type="bibr" rid="B38">Tischendorf et al. 2015</xref> as <italic><tp:taxon-name><tp:taxon-name-part taxon-name-part-type="genus" reg="Polistes">P.</tp:taxon-name-part> <tp:taxon-name-part taxon-name-part-type="species" reg="sulcifer">sulcifer</tp:taxon-name-part></tp:taxon-name></italic>), east to Central Asia, not recorded from Spain and Portugal. One female in coll. <named-content xmlns:xlink="http://www.w3.org/1999/xlink" content-type="dwc:institutional_code" xlink:type="simple">MFNB</named-content> labelled „Egypt, Ehrenberg leg”] has more yellow coloured hind coxa than usual. Its origin is doubtful as is that of an <italic><tp:taxon-name><tp:taxon-name-part taxon-name-part-type="species" reg="atrimandibularis">atrimandibularis</tp:taxon-name-part></tp:taxon-name></italic> specimen with the same data (see discussion under that species). No other specimens from North Africa have been examined by the authors. Males are sometimes found at <!--PageBreak-->higher altitudes (e.g., five males from Italy, Dolomiti, Rif. Coldai at 2150 m; 2 males from Greece, Mt. Olympus at 2200-2500 m, in coll. <abbrev xmlns:xlink="http://www.w3.org/1999/xlink" content-type="institution" xlink:title="Christian Schmid-Egger, Berlin, Germany" id="ABBRID0EBJEK" xlink:type="simple">CSE</abbrev>).</p></tp:treatment-sec><tp:treatment-sec sec-type="material" id="SECID0EGJEK"><title>Specimens examined.</title><p>Europe: France, Croatia, Italy (Alps, Abruzzi, Calabria, Sicily), Greece, Macedonia, Montenegro, Serbia, Switzerland. Asia: Azerbaijan, Turkey (Uludağ, Bursa, Van), Syria, Egypt, Turkmenistan.</p></tp:treatment-sec><tp:treatment-sec sec-type="Genetic data" id="SECID0ELJEK"><title>Genetic data.</title><p>Barcoded specimens from south-central Europe showed little genetic variation.</p></tp:treatment-sec><tp:treatment-sec><!--Section generated to contain objects referenced in tp:taxon-treatment.--><fig id="F2" position="float" orientation="portrait"><label>Figures 13–24.</label><caption><p>
                  <italic><tp:taxon-name><tp:taxon-name-part taxon-name-part-type="genus" reg="Polistes">Polistes</tp:taxon-name-part></tp:taxon-name></italic> heads in frontal view. <bold>13</bold> <italic><tp:taxon-name><tp:taxon-name-part taxon-name-part-type="genus" reg="Polistes">P.</tp:taxon-name-part> <tp:taxon-name-part taxon-name-part-type="species" reg="foederatus">foederatus</tp:taxon-name-part></tp:taxon-name></italic> (Greece) <bold>14</bold> <italic><tp:taxon-name><tp:taxon-name-part taxon-name-part-type="genus" reg="Polistes">P.</tp:taxon-name-part> <tp:taxon-name-part taxon-name-part-type="species" reg="gallicus">gallicus</tp:taxon-name-part></tp:taxon-name></italic> (Spain) <bold>15</bold> <italic><tp:taxon-name><tp:taxon-name-part taxon-name-part-type="genus" reg="Polistes">P.</tp:taxon-name-part> <tp:taxon-name-part taxon-name-part-type="species" reg="gallicus">gallicus</tp:taxon-name-part></tp:taxon-name></italic> (Italy) <bold>16</bold> <italic><tp:taxon-name><tp:taxon-name-part taxon-name-part-type="genus" reg="Polistes">P.</tp:taxon-name-part> <tp:taxon-name-part taxon-name-part-type="species" reg="maroccanus">maroccanus</tp:taxon-name-part></tp:taxon-name></italic> sp. n. <bold>17</bold> <italic><tp:taxon-name><tp:taxon-name-part taxon-name-part-type="genus" reg="Polistes">P.</tp:taxon-name-part> <tp:taxon-name-part taxon-name-part-type="species" reg="mongolicus">mongolicus</tp:taxon-name-part></tp:taxon-name></italic> (Greece) <bold>18</bold> <italic><tp:taxon-name><tp:taxon-name-part taxon-name-part-type="genus" reg="Polistes">P.</tp:taxon-name-part> <tp:taxon-name-part taxon-name-part-type="species" reg="mongolicus">mongolicus</tp:taxon-name-part></tp:taxon-name></italic> (Croatia) <bold>19</bold> <italic><tp:taxon-name><tp:taxon-name-part taxon-name-part-type="genus" reg="Polistes">P.</tp:taxon-name-part> <tp:taxon-name-part taxon-name-part-type="species" reg="mongolicus">mongolicus</tp:taxon-name-part></tp:taxon-name></italic> (Croatia) <bold>20</bold> <italic><tp:taxon-name><tp:taxon-name-part taxon-name-part-type="genus" reg="Polistes">P.</tp:taxon-name-part> <tp:taxon-name-part taxon-name-part-type="species" reg="nimpha">nimpha</tp:taxon-name-part></tp:taxon-name></italic> (Germany), <bold>21</bold> <italic><tp:taxon-name><tp:taxon-name-part taxon-name-part-type="genus" reg="Polistes">P.</tp:taxon-name-part> <tp:taxon-name-part taxon-name-part-type="species" reg="nimpha">nimpha</tp:taxon-name-part></tp:taxon-name></italic> (Turkey), <bold>22</bold> <italic><tp:taxon-name><tp:taxon-name-part taxon-name-part-type="genus" reg="Polistes">P.</tp:taxon-name-part> <tp:taxon-name-part taxon-name-part-type="species" reg="nimpha">nimpha</tp:taxon-name-part></tp:taxon-name></italic> (Turkey) <bold>23</bold> <italic><tp:taxon-name><tp:taxon-name-part taxon-name-part-type="genus" reg="Polistes">P.</tp:taxon-name-part> <tp:taxon-name-part taxon-name-part-type="species" reg="nimpha">nimpha</tp:taxon-name-part></tp:taxon-name></italic> (Turkey), <bold>24</bold> <italic><tp:taxon-name><tp:taxon-name-part taxon-name-part-type="genus" reg="Polistes">P.</tp:taxon-name-part> <tp:taxon-name-part taxon-name-part-type="species" reg="semenowi">semenowi</tp:taxon-name-part></tp:taxon-name></italic>.</p></caption><graphic xmlns:xlink="http://www.w3.org/1999/xlink" xlink:href="zookeys-713-053-g002.jpg" position="float" orientation="portrait" xlink:type="simple" id="oo_166055.jpg"/></fig><fig id="F8" position="float" orientation="portrait"><label>Figure 57.</label><caption><p>
                  <italic><tp:taxon-name><tp:taxon-name-part taxon-name-part-type="genus" reg="Polistes">Polistes</tp:taxon-name-part> <tp:taxon-name-part taxon-name-part-type="species" reg="semenowi">semenowi</tp:taxon-name-part></tp:taxon-name></italic>. Lectotype female, habitus, lateral aspect, and labels. Photo: K. Samartsev.</p></caption><graphic xmlns:xlink="http://www.w3.org/1999/xlink" xlink:href="zookeys-713-053-g008.jpg" position="float" orientation="portrait" xlink:type="simple" id="oo_166061.jpg"/></fig></tp:treatment-sec><ref-list><ref id="B17"><mixed-citation xmlns:xlink="http://www.w3.org/1999/xlink" xlink:type="simple">
          <person-group><name name-style="western"><surname>Guiglia</surname><given-names>D</given-names></name></person-group> (<year>1972</year>) Les guêpes sociales (<tp:taxon-name><tp:taxon-name-part taxon-name-part-type="order">Hymenoptera</tp:taxon-name-part></tp:taxon-name> <tp:taxon-name><tp:taxon-name-part taxon-name-part-type="family">Vespidae</tp:taxon-name-part></tp:taxon-name>) d’Europe occidentale et septentrionale. Masson et Cie editeurs, Paris, viii + 181 pp., [3 pls.]</mixed-citation></ref><ref id="B11"><mixed-citation xmlns:xlink="http://www.w3.org/1999/xlink" xlink:type="simple">
          <person-group><name name-style="western"><surname>Cervo</surname><given-names>R</given-names></name></person-group> (<year>2006</year>) <article-title><italic><tp:taxon-name><tp:taxon-name-part taxon-name-part-type="genus">Polistes</tp:taxon-name-part></tp:taxon-name></italic> wasps and their social parasites: an overview.</article-title> <source>Annales Zoologici Fennici</source> <volume>43</volume>: <fpage>531</fpage>–<lpage>549</lpage>.</mixed-citation></ref><ref id="B38"><mixed-citation xmlns:xlink="http://www.w3.org/1999/xlink" xlink:type="simple">
          <person-group><name name-style="western"><surname>Tischendorf</surname><given-names>S</given-names></name><name name-style="western"><surname>Engel</surname><given-names>M</given-names></name><name name-style="western"><surname>Flügel</surname><given-names>HJ</given-names></name><name name-style="western"><surname>Frommer</surname><given-names>U</given-names></name><name name-style="western"><surname>Geske</surname><given-names>C</given-names></name><name name-style="western"><surname>Schmalz</surname><given-names>KH</given-names></name></person-group> (<year>2015</year>) <source>Atlas der Faltenwespen Hessens.</source> <publisher-name>Hessen-Forst Fena</publisher-name>, <publisher-loc>Gießen</publisher-loc>, <size units="page">260 pp</size>.</mixed-citation></ref></ref-list></tp:taxon-treatment>
