# Supplementary material for: Revision of the West Palaearctic Polistes Latreille, with the descriptions of two species – an integrative approach using morphology and DNA barcodes (Hymenoptera, Vespidae)
Source: Zookeys. 2017 Nov 2;(713):53–112. doi: 10.3897/zookeys.713.11335 (PMC5674218; doi:10.3897/zookeys.713.11335)
Supplement: XML Treatment for Polistes olivaceus [file zookeys.713.11335-treatment16.xml]

<!DOCTYPE tp:taxon-treatment
  PUBLIC "-//TaxonX//DTD Taxonomic Treatment Publishing DTD v0 20100105//EN" "tax-treatment-NSO.dtd">
<tp:taxon-treatment xmlns:tp="http://www.plazi.org/taxpub"><tp:treatment-meta><kwd-group><label>Taxon classification</label><kwd><named-content xmlns:xlink="http://www.w3.org/1999/xlink" content-type="kingdom">Animalia</named-content></kwd><kwd><named-content xmlns:xlink="http://www.w3.org/1999/xlink" content-type="order">Hymenoptera</named-content></kwd><kwd><named-content xmlns:xlink="http://www.w3.org/1999/xlink" content-type="family">Vespidae</named-content></kwd></kwd-group><mixed-citation publication-type="journal"><person-group><name><surname>Schmid-Egger</surname><given-names>Christian</given-names></name><name><surname>van Achterberg</surname><given-names>Kees</given-names></name><name><surname>Neumeyer</surname><given-names>Rainer</given-names></name><name><surname>Jérôme Morinière</surname><given-names/></name><name><surname>Schmidt</surname><given-names>Stefan</given-names></name></person-group><article-title>Revision of the West Palaearctic <italic><tp:taxon-name><tp:taxon-name-part taxon-name-part-type="genus" reg="Polistes">Polistes</tp:taxon-name-part></tp:taxon-name></italic> Latreille, with the descriptions of two species – an integrative approach using morphology and DNA barcodes (<tp:taxon-name><tp:taxon-name-part taxon-name-part-type="order">Hymenoptera</tp:taxon-name-part></tp:taxon-name>, <tp:taxon-name><tp:taxon-name-part taxon-name-part-type="family">Vespidae</tp:taxon-name-part></tp:taxon-name>)</article-title><source>Zookeys</source><day>2</day><month>11</month><year>2017</year><volume>2017</volume><issue>713</issue><fpage>53</fpage><lpage>112</lpage><pub-id pub-id-type="doi">10.3897/zookeys.713.11335</pub-id></mixed-citation></tp:treatment-meta><tp:nomenclature><tp:taxon-name>
              <tp:taxon-name-part taxon-name-part-type="genus" reg="Polistes">Polistes</tp:taxon-name-part>
              <tp:taxon-name-part taxon-name-part-type="species" reg="olivaceus">olivaceus</tp:taxon-name-part>
            </tp:taxon-name><tp:taxon-authority>(DeGeer)</tp:taxon-authority><tp:nomenclature-citation-list><tp:nomenclature-citation><tp:taxon-name>
                  <tp:taxon-name-part taxon-name-part-type="genus" reg="Vespa">Vespa</tp:taxon-name-part> <tp:taxon-name-part taxon-name-part-type="species" reg="olivacea">olivacea</tp:taxon-name-part></tp:taxon-name><comment>DeGeer, 1773, Mem. Hist. Insect. 3: 582, pl. 29 fig. 9.</comment></tp:nomenclature-citation></tp:nomenclature-citation-list></tp:nomenclature><tp:treatment-sec sec-type="distribution" id="SECID0EAPEK"><title>Distribution.</title><p>The species is recorded from E Africa, S Asia and Australia (<xref ref-type="bibr" rid="B7">Carpenter 1996</xref>). <xref ref-type="bibr" rid="B31">Richards (1984b)</xref> mentions records from Oman.</p></tp:treatment-sec><ref-list><ref id="B7"><mixed-citation xmlns:xlink="http://www.w3.org/1999/xlink" xlink:type="simple">
          <person-group><name name-style="western"><surname>Carpenter</surname><given-names>JM</given-names></name></person-group> (<year>1996</year>) <article-title>Distributional checklist of species of the genus <italic><tp:taxon-name><tp:taxon-name-part taxon-name-part-type="genus">Polistes</tp:taxon-name-part></tp:taxon-name></italic> (<tp:taxon-name><tp:taxon-name-part taxon-name-part-type="order">Hymenoptera</tp:taxon-name-part></tp:taxon-name>: <tp:taxon-name><tp:taxon-name-part taxon-name-part-type="family">Vespidae</tp:taxon-name-part></tp:taxon-name>; <tp:taxon-name><tp:taxon-name-part taxon-name-part-type="subfamily">Polistinae</tp:taxon-name-part></tp:taxon-name>, <tp:taxon-name><tp:taxon-name-part taxon-name-part-type="tribe">Polistini</tp:taxon-name-part></tp:taxon-name>).</article-title> <source>American Museum Novitates</source> <volume>3188</volume>: <fpage>1</fpage>–<lpage>39</lpage>.</mixed-citation></ref><ref id="B31"><mixed-citation xmlns:xlink="http://www.w3.org/1999/xlink" xlink:type="simple">
          <person-group><name name-style="western"><surname>Richards</surname><given-names>OW</given-names></name></person-group> (<year>1984b</year>) Insects of Saudi Arabia. <tp:taxon-name><tp:taxon-name-part taxon-name-part-type="order">Hymenoptera</tp:taxon-name-part></tp:taxon-name>: Fam. <tp:taxon-name><tp:taxon-name-part taxon-name-part-type="family">Vespidae</tp:taxon-name-part></tp:taxon-name> (Social Wasps of The Arabian Peninsula). Fauna of Saudi Arabia 6: 423</mixed-citation></ref></ref-list></tp:taxon-treatment>
